# Supplementary material for: CLN7 protein functions at the interface between endolysosomes and stress granules to promote cell survival
Source: Cell Death Dis. 2025 Oct 31;16(1):772. doi: 10.1038/s41419-025-08063-4 (PMC12579238; doi:10.1038/s41419-025-08063-4)
Supplement: Supplementary file 6 — Dataset 1 [file 41419_2025_8063_MOESM6_ESM.xlsx]

## Sheet: Interactome
Identified Proteins (1633)	Cont 1	Conbt 2	Cont 3	Sum	CLN7 1	CLN7 2	CLN7 3	Sum	CLN7/Cont
Telomerase-binding protein EST1A OS=Homo sapiens GN=SMG6 PE=1 SV=2				0	10	13	19	42	#DIV/0!
GTP-binding protein 1 OS=Homo sapiens GN=GTPBP1 PE=1 SV=3				0	9	11	19	39	#DIV/0!
Transcription elongation factor SPT5 OS=Homo sapiens PE=2 SV=1				0	6	9	20	35	#DIV/0!
U3 small nucleolar RNA-associated protein 18 homolog OS=Homo sapiens GN=UTP18 PE=1 SV=3				0	7	11	16	34	#DIV/0!
Serine/threonine-protein kinase ATR OS=Homo sapiens GN=ATR PE=1 SV=3				0	3	3	16	22	#DIV/0!
KICSTOR complex protein SZT2 OS=Homo sapiens GN=SZT2 PE=1 SV=3				0	6	7	9	22	#DIV/0!
Exosome component 10 OS=Homo sapiens GN=EXOSC10 PE=1 SV=2				0	1	7	11	19	#DIV/0!
Nuclear fragile X mental retardation-interacting protein 2 OS=Homo sapiens GN=NUFIP2 PE=1 SV=1				0	4	5	7	16	#DIV/0!
RNA-binding protein 26 OS=Homo sapiens GN=RBM26 PE=1 SV=1				0	2	3	11	16	#DIV/0!
GATOR complex protein WDR24 OS=Homo sapiens GN=WDR24 PE=1 SV=1				0	3	6	6	15	#DIV/0!
Kinesin-like protein KIF7 OS=Homo sapiens GN=KIF7 PE=1 SV=2				0	3	4	8	15	#DIV/0!
PAN2-PAN3 deadenylation complex subunit PAN3 OS=Homo sapiens GN=PAN3 PE=1 SV=1				0	4	3	7	14	#DIV/0!
CDK5RAP2 protein OS=Homo sapiens GN=CDK5RAP2 PE=2 SV=1				0	2	3	9	14	#DIV/0!
GATOR complex protein DEPDC5 OS=Homo sapiens GN=DEPDC5 PE=1 SV=2				0	3	5	5	13	#DIV/0!
E3 ubiquitin-protein ligase HERC2 OS=Homo sapiens GN=HERC2 PE=1 SV=2				0		1	11	12	#DIV/0!
Splicing factor U2AF 35 kDa subunit-like protein OS=Homo sapiens GN=U2AF1L5 PE=1 SV=1				0	3	3	6	12	#DIV/0!
RNA-binding protein 20 OS=Homo sapiens GN=RBM20 PE=1 SV=3				0	1	3	8	12	#DIV/0!
L-afadin OS=Homo sapiens PE=2 SV=1				0	3	2	6	11	#DIV/0!
DDB1- and CUL4-associated factor 1 OS=Homo sapiens GN=DCAF1 PE=1 SV=3				0	3	3	5	11	#DIV/0!
U2 snRNP-associated SURP motif-containing protein OS=Homo sapiens GN=U2SURP PE=1 SV=2				0	2	2	6	10	#DIV/0!
DNA topoisomerase OS=Homo sapiens GN=TOP3B PE=3 SV=1				0	3	3	4	10	#DIV/0!
Activating signal cointegrator 1 complex subunit 1, isoform CRA_a OS=Homo sapiens GN=ASCC1 PE=4 SV=1				0	4	2	4	10	#DIV/0!
Integrator complex subunit 3 OS=Homo sapiens GN=INTS3 PE=1 SV=1				0	1	2	7	10	#DIV/0!
GATOR complex protein WDR59 OS=Homo sapiens GN=WDR59 PE=1 SV=2				0	2	3	5	10	#DIV/0!
Integrator complex subunit 13 OS=Homo sapiens GN=INTS13 PE=1 SV=2				0	1	2	7	10	#DIV/0!
SET binding factor 1, isoform CRA_a OS=Homo sapiens GN=SBF1 PE=3 SV=1				0	1	1	7	9	#DIV/0!
Microtubule-associated protein, RP/EB family, member 2, isoform CRA_a OS=Homo sapiens GN=MAPRE2 PE=4 SV=1				0	1	2	6	9	#DIV/0!
DNA mismatch repair protein Msh6 OS=Homo sapiens GN=MSH6 PE=1 SV=2				0	2	2	5	9	#DIV/0!
Exosome complex component MTR3 OS=Homo sapiens GN=EXOSC6 PE=1 SV=1				0	1	2	6	9	#DIV/0!
Condensin-2 complex subunit D3 OS=Homo sapiens GN=NCAPD3 PE=1 SV=2				0	3	3	3	9	#DIV/0!
Integrator complex subunit 6, isoform CRA_d OS=Homo sapiens GN=INTS6 PE=4 SV=1				0		2	6	8	#DIV/0!
Pre-mRNA-splicing factor ATP-dependent RNA helicase DHX16 OS=Homo sapiens GN=DHX16 PE=1 SV=2				0	3	1	4	8	#DIV/0!
Exosome component 9 OS=Homo sapiens GN=EXOSC9 PE=2 SV=1				0	2	3	3	8	#DIV/0!
NHS-like protein 2 OS=Homo sapiens GN=NHSL2 PE=1 SV=1				0	1	3	4	8	#DIV/0!
Tudor domain containing 3, isoform CRA_a OS=Homo sapiens GN=TDRD3 PE=4 SV=1				0	1	2	5	8	#DIV/0!
Integrator complex subunit 7 OS=Homo sapiens GN=INTS7 PE=1 SV=1				0	1	1	6	8	#DIV/0!
Tetratricopeptide repeat protein 21B OS=Homo sapiens GN=TTC21B PE=1 SV=2				0	1	2	5	8	#DIV/0!
CDW3/SMU1 OS=Homo sapiens GN=SMU1 PE=2 SV=1				0		1	6	7	#DIV/0!
Integrator complex subunit 5 OS=Homo sapiens GN=INTS5 PE=1 SV=1				0		1	6	7	#DIV/0!
Cell death regulator Aven OS=Homo sapiens GN=AVEN PE=1 SV=1				0	1	2	4	7	#DIV/0!
Tudor-interacting repair regulator protein (Fragment) OS=Homo sapiens GN=NUDT16L1 PE=1 SV=1				0	2	2	3	7	#DIV/0!
Apoptosis-stimulating of p53 protein 2 OS=Homo sapiens GN=TP53BP2 PE=1 SV=2				0	1	2	4	7	#DIV/0!
Autism susceptibility candidate 2, isoform CRA_a OS=Homo sapiens GN=AUTS2 PE=4 SV=1				0	1	2	4	7	#DIV/0!
Integrator complex subunit 10 OS=Homo sapiens GN=INTS10 PE=1 SV=2				0			6	6	#DIV/0!
Eukaryotic translation initiation factor 3 subunit J OS=Homo sapiens GN=EIF3S1 PE=3 SV=1				0		1	5	6	#DIV/0!
Intraflagellar transport protein 140 homolog OS=Homo sapiens GN=IFT140 PE=1 SV=1				0	2		4	6	#DIV/0!
Probable ATP-dependent RNA helicase YTHDC2 OS=Homo sapiens GN=YTHDC2 PE=1 SV=2				0	1		5	6	#DIV/0!
Bcl-2-associated transcription factor 1 OS=Homo sapiens GN=BCLAF1 PE=1 SV=1				0		1	5	6	#DIV/0!
Insulin receptor substrate 2 insertion mutant (Fragment) OS=Homo sapiens GN=IRS2 PE=4 SV=1				0	2	1	3	6	#DIV/0!
MRE11 meiotic recombination 11 homolog A (S. cerevisiae), isoform CRA_a OS=Homo sapiens GN=MRE11A PE=3 SV=1				0	1	1	4	6	#DIV/0!
RNA polymerase II-associated protein 3 OS=Homo sapiens GN=RPAP3 PE=1 SV=2				0	2	1	3	6	#DIV/0!
Integrator complex subunit 8 OS=Homo sapiens GN=INTS8 PE=1 SV=1				0			5	5	#DIV/0!
Protein furry homolog-like (Fragment) OS=Homo sapiens GN=FRYL PE=1 SV=1				0		2	3	5	#DIV/0!
Cleavage and polyadenylation specific factor 1, 160kDa, isoform CRA_a OS=Homo sapiens GN=CPSF1 PE=4 SV=1				0		2	3	5	#DIV/0!
Heterochromatin protein 1-binding protein 3 (Fragment) OS=Homo sapiens GN=HP1BP3 PE=1 SV=1				0		2	3	5	#DIV/0!
Activating signal cointegrator 1 complex subunit 2, isoform CRA_c OS=Homo sapiens GN=ASCC2 PE=4 SV=1				0		1	4	5	#DIV/0!
Protein RRP5 homolog OS=Homo sapiens GN=PDCD11 PE=1 SV=3				0		1	4	5	#DIV/0!
Structural maintenance of chromosomes protein 5 OS=Homo sapiens GN=SMC5 PE=1 SV=2				0	1	1	3	5	#DIV/0!
Zinc finger protein 609 OS=Homo sapiens GN=ZNF609 PE=1 SV=2				0	1	2	2	5	#DIV/0!
Aryl hydrocarbon receptor nuclear translocator 2 OS=Homo sapiens GN=ARNT2 PE=1 SV=1				0	1	2	2	5	#DIV/0!
Atrophin-1 OS=Homo sapiens GN=ATN1 PE=1 SV=3				0	2	1	2	5	#DIV/0!
Nuclear RNA export factor 1 (Fragment) OS=Homo sapiens GN=NXF1 PE=1 SV=1				0	1	2	2	5	#DIV/0!
PAN2-PAN3 deadenylation complex catalytic subunit PAN2 OS=Homo sapiens GN=PAN2 PE=1 SV=3				0	2	1	2	5	#DIV/0!
Protein LSM14 homolog B OS=Homo sapiens GN=LSM14B PE=1 SV=1				0	1	1	3	5	#DIV/0!
Transducin beta-like protein 3 OS=Homo sapiens GN=TBL3 PE=1 SV=2		1		1	31	36	38	105	105
WD repeat domain 3, isoform CRA_b OS=Homo sapiens GN=WDR3 PE=2 SV=1		1	1	2	25	32	38	95	47.5
WD repeat-containing protein 36 OS=Homo sapiens GN=WDR36 PE=1 SV=1	1	1	1	3	29	33	35	97	32.3333
Leucine-rich repeat and calponin homology domain-containing protein 3 OS=Homo sapiens GN=LRCH3 PE=1 SV=2		1		1	9	8	12	29	29
Aspartyl-tRNA synthetase 2 (Mitochondrial), isoform CRA_b OS=Homo sapiens GN=DARS2 PE=3 SV=1		1		1	4	10	14	28	28
Parafibromin OS=Homo sapiens GN=CDC73 PE=1 SV=1			1	1	5	5	14	24	24
Splicing factor U2AF 65 kDa subunit OS=Homo sapiens GN=U2AF2 PE=1 SV=4		1		1	5	9	10	24	24
PRRC2A OS=Homo sapiens PE=4 SV=1		3	1	4	24	23	35	82	20.5
Activating signal cointegrator 1 complex subunit 3 OS=Homo sapiens GN=ASCC3 PE=1 SV=3		2	1	3	15	15	31	61	20.3333
Paf1, RNA polymerase II associated factor, homolog (S. cerevisiae), isoform CRA_a OS=Homo sapiens GN=PAF1 PE=4 SV=1	1			1	3	3	13	19	19
E3 ubiquitin-protein ligase MYCBP2 OS=Homo sapiens GN=MYCBP2 PE=1 SV=3		3		3	8	15	29	52	17.3333
Dedicator of cytokinesis protein 6 OS=Homo sapiens GN=DOCK6 PE=1 SV=3			1	1	3	5	9	17	17
Calmodulin-regulated spectrin-associated protein 3 OS=Homo sapiens GN=CAMSAP3 PE=1 SV=2		2		2	8	5	18	31	15.5
Rho guanine nucleotide exchange factor (GEF) 7, isoform CRA_b OS=Homo sapiens GN=ARHGEF7 PE=4 SV=1		1		1	5	3	7	15	15
Sacsin OS=Homo sapiens GN=SACS PE=1 SV=2		4	3	7	33	34	37	104	14.8571
Coiled-coil domain-containing protein 85C OS=Homo sapiens GN=CCDC85C PE=1 SV=1		1		1	5	5	4	14	14
Spermatogenesis-associated protein 5 OS=Homo sapiens GN=SPATA5 PE=1 SV=3			1	1	6	4	4	14	14
Ataxia telangiectasia mutated (Includes complementation groups A, C and D), isoform CRA_a OS=Homo sapiens GN=ATM PE=3 SV=1		1	1	2	3	8	15	26	13
Beta-globin OS=Homo sapiens GN=HBB PE=3 SV=1		1		1	4	4	3	11	11
DNA replication licensing factor MCM6 OS=Homo sapiens GN=MCM6 PE=1 SV=1			1	1	2	2	7	11	11
Serine/arginine-rich-splicing factor 1 OS=Homo sapiens GN=SRSF1 PE=1 SV=1		1		1	2	4	4	10	10
Ubiquitin carboxyl-terminal hydrolase 10 OS=Homo sapiens GN=USP10 PE=1 SV=2	2	3	3	8	23	23	31	77	9.625
Integrator complex subunit 2, isoform CRA_a OS=Homo sapiens GN=INTS2 PE=4 SV=1			1	1		3	6	9	9
Replication protein A3, 14kDa OS=Homo sapiens GN=RPA3 PE=2 SV=1		1		1	2	3	4	9	9
Hermansky-Pudlak syndrome 5 protein OS=Homo sapiens GN=HPS5 PE=1 SV=2	1			1	2	2	5	9	9
WD repeat-containing protein 35 OS=Homo sapiens GN=WDR35 PE=1 SV=3		1		1	2	2	5	9	9
Caprin-1 OS=Homo sapiens GN=CAPRIN1 PE=1 SV=2		2	3	5	13	14	17	44	8.8
Activating signal cointegrator 1 OS=Homo sapiens GN=TRIP4 PE=1 SV=4		1		1	2	2	4	8	8
DNA-directed RNA polymerase II subunit RPB1 OS=Homo sapiens GN=POLR2A PE=1 SV=2		1		1	1	1	6	8	8
WD repeat-containing protein 5 OS=Homo sapiens GN=WDR5 PE=1 SV=1		2	2	4	9	10	12	31	7.75
Kinesin-like protein KIF14 OS=Homo sapiens GN=KIF14 PE=1 SV=1		2	1	3	6	5	12	23	7.66667
Tousled-like kinase 2, isoform CRA_a OS=Homo sapiens GN=TLK2 PE=4 SV=1		1	1	2	4	5	6	15	7.5
ATP-dependent RNA helicase DHX29 OS=Homo sapiens GN=DHX29 PE=1 SV=1		1	1	2	2	4	9	15	7.5
Ataxin-2-like protein OS=Homo sapiens GN=ATXN2L PE=1 SV=2		2		2	2	4	9	15	7.5
Probable 28S rRNA (cytosine(4447)-C(5))-methyltransferase OS=Homo sapiens GN=NOP2 PE=1 SV=2		2	1	3	6	5	10	21	7
Constitutive coactivator of PPAR-gamma-like protein 2 OS=Homo sapiens GN=FAM120C PE=1 SV=3		1	1	2	2	3	9	14	7
Protein kinase, cAMP-dependent, regulatory, type II, beta, isoform CRA_a OS=Homo sapiens GN=PRKAR2B PE=4 SV=1		1		1	1		6	7	7
U4/U6.U5 tri-snRNP-associated protein 2 OS=Homo sapiens GN=USP39 PE=1 SV=1			1	1		2	5	7	7
Eukaryotic translation initiation factor 4 gamma 3 OS=Homo sapiens GN=EIF4G3 PE=1 SV=1			1	1	1	2	4	7	7
Thyroid hormone receptor-associated protein 3 OS=Homo sapiens GN=THRAP3 PE=1 SV=2			1	1	1	1	5	7	7
Ribosome biogenesis protein BRX1 homolog OS=Homo sapiens GN=BRIX1 PE=1 SV=2			1	1	1	1	5	7	7
A-kinase anchor protein 9 OS=Homo sapiens GN=AKAP9 PE=1 SV=1	1	2		3	2	3	13	18	6
Splicing factor, arginine/serine-rich 5, isoform CRA_a OS=Homo sapiens GN=SFRS5 PE=4 SV=1			1	1	1	2	3	6	6
Exosome complex component RRP46 OS=Homo sapiens GN=EXOSC5 PE=1 SV=1			1	1	1	1	4	6	6
Testicular tissue protein Li 224 OS=Homo sapiens GN=WDR48 PE=2 SV=1		1		1	1	2	3	6	6
Mediator of RNA polymerase II transcription subunit 16 (Fragment) OS=Homo sapiens GN=MED16 PE=1 SV=1			1	1	1	2	3	6	6
Neurofibromin OS=Homo sapiens GN=NF1 PE=1 SV=2	3	1	1	5	7	9	13	29	5.8
Myb-binding protein 1A OS=Homo sapiens GN=MYBBP1A PE=1 SV=2		2	3	5	2	8	19	29	5.8
Septin 10, isoform CRA_c OS=Homo sapiens GN=SEPT10 PE=1 SV=2	2	3	2	7	11	12	16	39	5.57143
La-related protein 1 OS=Homo sapiens GN=LARP1 PE=1 SV=2	1	3	2	6	4	10	19	33	5.5
cGMP-inhibited 3',5'-cyclic phosphodiesterase A OS=Homo sapiens GN=PDE3A PE=1 SV=3		2	1	3	5	4	6	15	5
Myelin expression factor 2 OS=Homo sapiens GN=MYEF2 PE=1 SV=1		1	1	2		2	8	10	5
RNA binding motif protein 28 isoform 1 OS=Homo sapiens GN=RBM28 PE=2 SV=1	1	1		2	2	4	4	10	5
Nudix (Nucleoside diphosphate linked moiety X)-type motif 21, isoform CRA_a OS=Homo sapiens GN=NUDT21 PE=4 SV=1		1	1	2	2	3	5	10	5
U4/U6.U5 tri-snRNP-associated protein 1 OS=Homo sapiens GN=SART1 PE=1 SV=1		1	1	2	3	1	6	10	5
Rapamycin-insensitive companion of mTOR OS=Homo sapiens GN=RICTOR PE=1 SV=1		1	1	2	2	3	5	10	5
Structural maintenance of chromosomes flexible hinge domain-containing protein 1 OS=Homo sapiens GN=SMCHD1 PE=1 SV=2	1	1		2	1	3	6	10	5
60S ribosomal protein L22-like 1 OS=Homo sapiens GN=RPL22L1 PE=1 SV=1			1	1	2	2	1	5	5
CDW11/WDR57 OS=Homo sapiens GN=WDR57 PE=2 SV=1			1	1	1	1	3	5	5
60S ribosome subunit biogenesis protein NIP7 homolog OS=Homo sapiens GN=NIP7 PE=1 SV=1			1	1	1	1	3	5	5
SIPA1L1 protein OS=Homo sapiens GN=SIPA1L1 PE=2 SV=1			1	1	3	1	1	5	5
Myosin regulatory light chain 12A OS=Homo sapiens GN=MYL12A PE=1 SV=1		1		1	2	3		5	5
E3 ubiquitin-protein ligase ZNF598 OS=Homo sapiens GN=ZNF598 PE=1 SV=1		1		1	1		4	5	5
Ubiquitin-associated protein 2-like OS=Homo sapiens GN=UBAP2L PE=1 SV=2	1	7	5	13	21	19	23	63	4.84615
Developmentally-regulated GTP-binding protein 1 OS=Homo sapiens GN=DRG1 PE=1 SV=1	4	5	4	13	18	21	23	62	4.76923
Interferon-inducible double-stranded RNA-dependent protein kinase activator A OS=Homo sapiens GN=PRKRA PE=1 SV=1	1	1	1	3	5	3	6	14	4.66667
Transformation/transcription domain-associated protein OS=Homo sapiens GN=TRRAP PE=1 SV=3			3	3	2	4	8	14	4.66667
Ankyrin 2, neuronal, isoform CRA_a OS=Homo sapiens GN=ANK2 PE=4 SV=1	1	2	1	4	5	3	10	18	4.5
Dual specificity tyrosine-phosphorylation-regulated kinase 1A OS=Homo sapiens GN=DYRK1A PE=1 SV=2		1	1	2	1	2	6	9	4.5
Leucine-rich repeat and calponin homology domain-containing protein 2 OS=Homo sapiens GN=LRCH2 PE=2 SV=2		1	1	2	2	4	3	9	4.5
Splicing factor 3a, subunit 1, 120kDa, isoform CRA_a OS=Homo sapiens GN=SF3A1 PE=4 SV=1		1	2	3	2	2	9	13	4.33333
Nucleolar GTP-binding protein 1 OS=Homo sapiens GN=GTPBP4 PE=3 SV=1	1	2	1	4	4	5	8	17	4.25
Splicing factor 3B subunit 1 OS=Homo sapiens GN=SF3B1 PE=1 SV=3	1	3	3	7	6	1	21	28	4
Leucine zipper putative tumor suppressor 2 OS=Homo sapiens GN=LZTS2 PE=1 SV=2	1	1	1	3	1	3	8	12	4
Eukaryotic initiation factor 4A-II OS=Homo sapiens GN=EIF4A2 PE=1 SV=2	1		1	2	2	2	4	8	4
cDNA FLJ60738, highly similar to RNA polymerase-associated protein LEO1 OS=Homo sapiens PE=2 SV=1		1	1	2	1	1	6	8	4
Heat shock 70 kDa protein 14 OS=Homo sapiens GN=HSPA14 PE=1 SV=1			2	2	2	3	3	8	4
E3 ubiquitin-protein ligase RNF213 OS=Homo sapiens GN=RNF213 PE=1 SV=1		2		2	3	1	4	8	4
SWI/SNF-related matrix-associated actin-dependent regulator of chromatin subfamily A-like protein 1 OS=Homo sapiens GN=SMARCAL1 PE=1 SV=1		1		1			4	4	4
CUG triplet repeat, RNA binding protein 1, isoform CRA_c OS=Homo sapiens GN=CELF1 PE=1 SV=1		1		1		1	3	4	4
Testis expressed sequence 10, isoform CRA_a OS=Homo sapiens GN=TEX10 PE=4 SV=1			1	1		3	1	4	4
DNA-directed RNA polymerase I subunit RPA2 OS=Homo sapiens GN=POLR1B PE=1 SV=2		1		1	1		3	4	4
Brefeldin A-inhibited guanine nucleotide-exchange protein 2 OS=Homo sapiens GN=ARFGEF2 PE=1 SV=3	1			1	2		2	4	4
Up-regulated in lung cancer 2 OS=Homo sapiens GN=URLC2 PE=2 SV=1			1	1	1	1	2	4	4
Eukaryotic translation initiation factor 3 subunit M OS=Homo sapiens GN=EIF3M PE=1 SV=1	3	2	3	8	7	8	15	30	3.75
Eukaryotic translation initiation factor 3 subunit H OS=Homo sapiens GN=EIF3H PE=1 SV=1	1	2	3	6	4	7	11	22	3.66667
Adenosine deaminase, RNA-specific isoform ADAR-a variant (Fragment) OS=Homo sapiens PE=2 SV=1	1	1	1	3		1	10	11	3.66667
2,4-dienoyl CoA reductase 1, mitochondrial, isoform CRA_b OS=Homo sapiens GN=DECR1 PE=4 SV=1		2	1	3	2	4	5	11	3.66667
Mediator of RNA polymerase II transcription subunit 23 OS=Homo sapiens GN=MED23 PE=1 SV=1		1	2	3	4	3	4	11	3.66667
DNA repair protein RAD50 OS=Homo sapiens GN=RAD50 PE=1 SV=1		6	1	7	5	5	15	25	3.57143
Tetratricopeptide repeat protein 37 OS=Homo sapiens GN=TTC37 PE=1 SV=1	4	10	10	24	20	26	38	84	3.5
Synaptic functional regulator FMR1 OS=Homo sapiens GN=FMR1 PE=1 SV=1		2	2	4	2	4	8	14	3.5
Exosome complex component RRP4 OS=Homo sapiens GN=EXOSC2 PE=1 SV=2	1	1	1	3	3	3	4	10	3.33333
Pescadillo homolog OS=Homo sapiens GN=PES1 PE=2 SV=1	1	1	1	3	1	2	7	10	3.33333
Ral GTPase-activating protein subunit beta OS=Homo sapiens GN=RALGAPB PE=1 SV=1	1	1	1	3	3	1	6	10	3.33333
Hamartin OS=Homo sapiens GN=TSC1 PE=1 SV=2	4	2	2	8	13	7	6	26	3.25
Putative ATP-dependent RNA helicase DHX57 OS=Homo sapiens GN=DHX57 PE=1 SV=2	1	1	2	4	4	3	6	13	3.25
Signal-induced proliferation-associated 1 like 3 OS=Homo sapiens GN=SIPA1L3 PE=2 SV=1	1	2	1	4	5	5	3	13	3.25
Pre-rRNA-processing protein TSR1 homolog OS=Homo sapiens GN=TSR1 PE=1 SV=1	1	2	1	4	3	5	5	13	3.25
DEAD (Asp-Glu-Ala-Asp) box polypeptide 23, isoform CRA_b OS=Homo sapiens GN=DDX23 PE=4 SV=1		3	1	4	3	3	7	13	3.25
Fragile X mental retardation autosomal homolog variant p2K OS=Homo sapiens GN=FXR1 PE=2 SV=1	6	7	10	23	22	26	26	74	3.21739
Ras GTPase-activating protein-binding protein 1 OS=Homo sapiens GN=G3BP1 PE=1 SV=1	8	11	9	28	30	30	29	89	3.17857
SCC-112 protein, isoform CRA_b OS=Homo sapiens GN=PDS5A PE=2 SV=1	1	2	4	7	7	5	10	22	3.14286
Tight junction protein ZO-1 OS=Homo sapiens GN=TJP1 PE=1 SV=1		5	3	8	8	9	8	25	3.125
DEAH (Asp-Glu-Ala-His) box polypeptide 30, isoform CRA_b OS=Homo sapiens GN=DHX30 PE=4 SV=1	3	12	7	22	17	23	26	66	3
Vacuolar protein sorting protein 18, isoform CRA_d OS=Homo sapiens GN=VPS18 PE=4 SV=1	3	3	4	10	8	9	13	30	3
RNA cytidine acetyltransferase OS=Homo sapiens GN=NAT10 PE=1 SV=2	1	3	3	7	2	8	11	21	3
Protein argonaute-2 OS=Homo sapiens GN=AGO2 PE=1 SV=3	1	1	3	5	4	3	8	15	3
Splicing factor, arginine/serine-rich 2, isoform CRA_a OS=Homo sapiens GN=SFRS2 PE=4 SV=1	1	2	1	4	4	4	4	12	3
A-kinase anchor protein 13 OS=Homo sapiens GN=AKAP13 PE=1 SV=1		1	3	4	5	3	4	12	3
Protein kinase, cAMP-dependent, catalytic, alpha, isoform CRA_c OS=Homo sapiens GN=PRKACA PE=3 SV=1		1	1	2		1	5	6	3
40S ribosomal protein S29 OS=Homo sapiens GN=RPS29 PE=1 SV=2	1		1	2	2	2	2	6	3
Exosome complex component CSL4 OS=Homo sapiens GN=EXOSC1 PE=1 SV=1	1	1		2	1	2	3	6	3
Ras-associating and dilute domain-containing protein OS=Homo sapiens GN=RADIL PE=1 SV=5		1	1	2	2	1	3	6	3
Sorting nexin-3 OS=Homo sapiens GN=SNX3 PE=1 SV=3	1			1	3			3	3
Paraspeckle component 1, isoform CRA_b OS=Homo sapiens GN=PSPC1 PE=4 SV=1			1	1		1	2	3	3
Ataxin-2 OS=Homo sapiens GN=ATXN2 PE=1 SV=1			1	1		1	2	3	3
PDZ and LIM domain protein 7 OS=Homo sapiens GN=PDLIM7 PE=1 SV=1		1		1	2	1		3	3
Eukaryotic translation initiation factor 4E type 2 OS=Homo sapiens GN=EIF4E2 PE=1 SV=1	1			1	2		1	3	3
Nucleolar protein 16 OS=Homo sapiens GN=NOP16 PE=1 SV=1			1	1	1		2	3	3
Non-metastatic cells 7, protein expressed in (Nucleoside-diphosphate kinase), isoform CRA_b OS=Homo sapiens GN=NME7 PE=3 SV=1			1	1	1		2	3	3

## Sheet: Proteome BD vs Cont
Name	Gene	lfsr	svalue	lfdr	qvalue	PosteriorMean	PosteriorSD	BD-:C-		Name	Gene	lfsr	svalue	lfdr	qvalue	PosteriorMean	PosteriorSD	BD-:C-		Intercatome Matches
SH3 and PX domain-containing protein 2B OS	SH3PXD2B	1.12349e-08	6.59038e-09	9.14476e-09	5.46001e-09	0.625204	0.102667	1.54243		Peroxiredoxin-1 OS	PRDX1	1.94587e-09	1.94587e-09	1.77527e-09	1.77527e-09	-0.379271	0.0654905	0.768826		ADAR
Drebrin OS	DBN1	0.000140662	4.67591e-05	9.64958e-05	2.74493e-05	0.344112	0.0483944	1.26937		ATP-dependent RNA helicase DDX50 OS	DDX50	4.77107e-07	1.63429e-07	3.80972e-07	1.30631e-07	-0.501577	0.0534597	0.706334		AGO2
Vesicle-associated membrane protein-associated protein B/C OS	VAPB	0.00023351	6.54342e-05	0.000187657	5.17472e-05	0.348233	0.0906156	1.273		Histone-binding protein RBBP4 OS	RBBP4	4.49008e-06	1.24509e-06	3.71325e-06	1.02629e-06	-0.443244	0.0818819	0.735479		AKAP13
Spectrin beta chain, non-erythrocytic 1 OS	SPTBN1	0.000307584	0.000103431	0.00023826	9.38263e-05	0.240511	0.0422561	1.18141		Plasminogen activator inhibitor 1 RNA-binding protein OS	SERBP1	4.27913e-05	1.4473e-05	2.87308e-05	6.5672e-06	-0.502098	0.0562777	0.706079		AKAP9
Dynactin subunit 5 OS	DCTN5	0.000579502	0.000170855	0.000429	0.000131404	0.367431	0.0993495	1.29005		Isoleucine--tRNA ligase, mitochondrial OS	IARS2	3.90662e-05	8.80931e-06	3.37281e-05	1.1094e-05	-0.300523	0.0729658	0.811958		ANK2
Guanine nucleotide-binding protein G(I)/G(S)/G(T) subunit beta-1 OS	GNB1	0.000638225	0.000200065	0.000474161	0.000152826	0.27839	0.0581929	1.21284		Proteasome adapter and scaffold protein ECM29 OS	ECPAS	0.000126485	3.50212e-05	0.000110221	3.66461e-05	-0.247966	0.0586438	0.842083		ARFGEF2
Glutathione synthetase OS	GSS	0.00108343	0.000432349	0.000671037	0.000251369	0.360134	0.0687913	1.28355		D-3-phosphoglycerate dehydrogenase OS	PHGDH	0.000312969	0.00011955	0.000233716	8.17902e-05	-0.26084	0.0479729	0.834602		ARHGEF7
Phosphate carrier protein, mitochondrial OS	SLC25A3	0.00100524	0.000374655	0.000736613	0.000273426	0.282646	0.0623294	1.21642		Ubiquitin-like modifier-activating enzyme 1 OS	UBA1	0.000429172	0.000141666	0.000322317	0.000110147	-0.264105	0.0530666	0.832715		ARNT2
Programmed cell death 6-interacting protein OS	PDCD6IP	0.00215752	0.000771739	0.00149032	0.00054569	0.250045	0.0527883	1.18924		SWI/SNF-related matrix-associated actin-dependent regulator of chromatin subfamily D member 1 OS	SMARCD1	0.00067877	0.000228224	0.000489276	0.000172617	-0.383547	0.0980171	0.76655		ASCC1
Protein Hook homolog 3 OS	HOOK3	0.00211033	0.000728434	0.00169505	0.00065866	0.266748	0.0738972	1.20309		Regulator of chromosome condensation OS	RCC1	0.000812507	0.000284637	0.000514744	0.000191624	-0.444779	0.0893455	0.734697		ASCC2
Extended synaptotagmin-2 OS	ESYT2	0.00228258	0.000816176	0.00176327	0.000739455	0.297234	0.0846115	1.22879		Threonine--tRNA ligase, mitochondrial OS	TARS2	0.000715776	0.000255311	0.0005563	0.000210818	-0.371356	0.10766	0.773055		ASCC3
Serine/threonine-protein kinase OSR1 OS	OXSR1	0.00261031	0.00112983	0.00193936	0.000839959	0.259528	0.0659221	1.19709		4-trimethylaminobutyraldehyde dehydrogenase OS	ALDH9A1	0.000840685	0.000312439	0.000602181	0.000230386	-0.334395	0.0832538	0.793117		ATM
Exocyst complex component 6 OS	EXOC6	0.0025981	0.00109372	0.00199534	0.000865634	0.296669	0.0856617	1.22831		Fragile X mental retardation syndrome-related protein 1 OS	FXR1	0.000988386	0.000344627	0.000765383	0.000294815	-0.287186	0.0771306	0.819499		ATN1
Clathrin interactor 1 OS	CLINT1	0.00291498	0.00124223	0.00214554	0.000918216	0.284351	0.075856	1.21786		Heterogeneous nuclear ribonucleoprotein L OS	HNRNPL	0.00105054	0.000404041	0.000783385	0.000315172	-0.23861	0.0494931	0.847562		ATXN2
Long-chain-fatty-acid--CoA ligase 3 OS	ACSL3	0.00322204	0.00132521	0.0021727	0.000944351	0.324576	0.087639	1.2523		Phenylalanine--tRNA ligase beta subunit OS	FARSB	0.00133695	0.000468533	0.000890007	0.000338166	-0.342614	0.081805	0.788611		ATXN2L
2-amino-3-ketobutyrate coenzyme A ligase, mitochondrial OS	GCAT	0.00323366	0.00136497	0.00240883	0.0010021	0.31228	0.0962921	1.24167		Chromobox protein homolog 3 OS	CBX3	0.00167926	0.000650164	0.000950923	0.000361733	-0.470578	0.0863737	0.721676		AUTS2
Basic leucine zipper and W2 domain-containing protein 1 OS	BZW1	0.00458896	0.00195396	0.00257121	0.00106132	0.389169	0.104697	1.30964		Ubiquitin-fold modifier-conjugating enzyme 1 OS	UFC1	0.00151787	0.000543682	0.00105354	0.000387356	-0.41745	0.108849	0.748747		AVEN
Dynactin subunit 2 OS	DCTN2	0.00409981	0.00164533	0.00267421	0.00109175	0.28811	0.0711192	1.22104		Replication protein A 14 kDa subunit OS	RPA3	0.00144822	0.000506214	0.00106008	0.000411382	-0.37902	0.110257	0.76896		BCLAF1
RNA-binding protein Raly OS	RALY	0.00440101	0.00186478	0.00296926	0.00129406	0.278871	0.0720273	1.21325		Calcium-binding mitochondrial carrier protein Aralar2 OS	SLC25A13	0.00156081	0.000580009	0.00109038	0.000434795	-0.30262	0.0754346	0.810779		BRIX1
Fascin OS	FSCN1	0.00391391	0.00155239	0.0030925	0.00137679	0.195342	0.0514696	1.145		Heterogeneous nuclear ribonucleoprotein A0 OS	HNRNPA0	0.00158543	0.000614678	0.0011278	0.000457896	-0.291936	0.0735098	0.816805		CAMSAP3
UV excision repair protein RAD23 homolog B OS	RAD23B	0.00489115	0.00220701	0.00333458	0.00143465	0.230371	0.0549134	1.17314		Peptidyl-prolyl cis-trans isomerase H OS	PPIH	0.00169461	0.000683856	0.00131711	0.000485612	-0.294935	0.0895729	0.815109		CAPRIN1
DnaJ homolog subfamily C member 3 OS	DNAJC3	0.00580218	0.0024332	0.00333858	0.00146349	0.398508	0.12592	1.31814		Neurofilament medium polypeptide OS	NEFM	0.00236997	0.000941516	0.00146349	0.000516171	-0.417775	0.103064	0.748578		CCDC85C
Casein kinase II subunit alpha' OS	CSNK2A2	0.00469634	0.00208134	0.00358265	0.00152237	0.237714	0.0668975	1.17912		Ubiquitin carboxyl-terminal hydrolase 11 OS	USP11	0.00265313	0.00116525	0.00150944	0.000574036	-0.451395	0.0970348	0.731335		CDC73
Glutamine and serine-rich protein 1 OS	QSER1	0.00511171	0.00224973	0.0036478	0.00158236	0.29252	0.0865	1.22478		Thyroid hormone receptor-associated protein 3 OS	THRAP3	0.00241026	0.000980167	0.00154209	0.000601694	-0.337988	0.0851564	0.791144		CDK5RAP2
Tubulin-folding cofactor B OS	TBCB	0.0054473	0.0023385	0.00372434	0.00166925	0.267393	0.0723515	1.20363		Heterogeneous nuclear ribonucleoprotein U OS	HNRNPU	0.0024237	0.00101718	0.00161607	0.000629871	-0.332596	0.0896557	0.794106		CELF1
von Willebrand factor A domain-containing protein 5A OS	VWA5A	0.0119408	0.00511443	0.00400241	0.00172789	3.02528	0.663978	8.14142		Splicing factor 3A subunit 3 OS	SF3A3	0.0023467	0.000859905	0.00170534	0.000686204	-0.311339	0.0927102	0.805894		CPSF1
Phosphatidylinositol transfer protein alpha isoform OS	PITPNA	0.00697954	0.00299745	0.0041286	0.00175948	0.311669	0.0810606	1.24114		Lamin-B receptor OS	LBR	0.00287943	0.00120421	0.00173916	0.000713203	-0.360149	0.0888457	0.779084		DARS2
Gamma-adducin OS	ADD3	0.00688134	0.00294948	0.00443428	0.00185671	0.303562	0.0874284	1.23419		TATA-binding protein-associated factor 2N OS	TAF15	0.00236945	0.000901837	0.00177793	0.000764783	-0.298922	0.0915412	0.812859		DCAF1
Cullin-4B OS	CUL4B	0.00720389	0.00309319	0.00452919	0.00192249	0.30349	0.0854827	1.23413		Alpha-enolase OS	ENO1	0.00351226	0.00140879	0.0017809	0.000788977	-0.483094	0.088744	0.715442		DDX23
Programmed cell death protein 10 OS	PDCD10	0.00600677	0.00248215	0.00464773	0.00198691	0.238921	0.0721922	1.18011		Probable ATP-dependent RNA helicase DDX27 OS	DDX27	0.00257436	0.00105611	0.00188182	0.000814392	-0.280778	0.0794416	0.823147		DECR1
Ubiquitin-conjugating enzyme E2 variant 1 OS	UBE2V1	0.006195	0.00275792	0.00468926	0.00201908	0.214498	0.0602422	1.1603		Probable rRNA-processing protein EBP2 OS	EBNA1BP2	0.00316234	0.00128397	0.00205708	0.000891535	-0.328855	0.0898624	0.796168		DEPDC5
Spectrin alpha chain, non-erythrocytic 1 OS	SPTAN1	0.00678173	0.00290153	0.00472857	0.00205095	0.222726	0.0586833	1.16694		X-ray repair cross-complementing protein 6 OS	XRCC6	0.0038918	0.00150609	0.00236726	0.00097339	-0.274863	0.062685	0.826529		DHX16
Golgin subfamily A member 5 OS	GOLGA5	0.0070244	0.00304483	0.00474958	0.00208233	0.296795	0.0900361	1.22841		Heterogeneous nuclear ribonucleoprotein R OS	HNRNPR	0.00388798	0.00145837	0.00251242	0.00103171	-0.27727	0.0701045	0.825151		DHX29
Nucleobindin-1 OS	NUCB1	0.00749619	0.00328346	0.00482596	0.00211387	0.291156	0.0828921	1.22362		Putative ATP-dependent RNA helicase DHX30 OS	DHX30	0.00402363	0.00159902	0.00269898	0.00112151	-0.259028	0.0658974	0.835651		DHX30
Lamin-B2 OS	LMNB2	0.00872408	0.00381842	0.00488074	0.00214531	0.280463	0.0706373	1.21458		Heterogeneous nuclear ribonucleoprotein H OS	HNRNPH1	0.00458062	0.00191004	0.00271241	0.00115044	-0.389004	0.107218	0.763656		DHX57
Transmembrane 9 superfamily member 4 OS	TM9SF4	0.00725318	0.00314101	0.00491693	0.00217645	0.268873	0.0772977	1.20487		Acidic leucine-rich nuclear phosphoprotein 32 family member A OS	ANP32A	0.00425535	0.00182105	0.00280598	0.00118	-0.272366	0.0716672	0.827961		DOCK6
Laminin subunit beta-2 OS	LAMB2	0.00661563	0.00280614	0.00502364	0.00226839	0.265138	0.0837521	1.20175		Protein LSM14 homolog B OS	LSM14B	0.00488595	0.00212449	0.0028079	0.00120856	-0.445899	0.111854	0.734127		DRG1
Synaptosomal-associated protein 23 OS	SNAP23	0.00831973	0.00362138	0.00525443	0.0023005	0.304339	0.0908558	1.23485		Hydroxyacyl-coenzyme A dehydrogenase, mitochondrial OS	HADH	0.00526631	0.00229345	0.00284895	0.00123684	-0.421734	0.105609	0.746527		DYRK1A
Dynactin subunit 1 OS	DCTN1	0.00899418	0.00391733	0.0053614	0.00236487	0.293452	0.0808997	1.22557		Regulation of nuclear pre-mRNA domain-containing protein 2 OS	RPRD2	0.004164	0.00173521	0.00293711	0.00126566	-0.286884	0.0867058	0.819671		EIF3H
Copine-3 OS	CPNE3	0.0073496	0.00318883	0.0055322	0.00239786	0.216131	0.0629564	1.16161		SNW domain-containing protein 1 OS	SNW1	0.00419364	0.00177834	0.0029707	0.00132154	-0.25463	0.0701028	0.838202		EIF3M
Ras association domain-containing protein 8 OS	RASSF8	0.00870632	0.00376936	0.00557494	0.00243061	0.329506	0.115321	1.25658		Heterogeneous nuclear ribonucleoprotein F OS	HNRNPF	0.00608559	0.00262288	0.00303134	0.00134912	-0.457975	0.102676	0.728007		EIF3S1
COP9 signalosome complex subunit 7b OS	COPS7B	0.00778527	0.00342556	0.00565803	0.00249513	0.267223	0.0837365	1.20349		Armadillo repeat-containing protein 6 OS	ARMC6	0.00416001	0.00169105	0.00317953	0.00140496	-0.279427	0.0936219	0.823918		EIF4A2
Catenin delta-1 OS	CTNND1	0.0101175	0.0044672	0.00566833	0.00252686	0.291211	0.0777921	1.22367		Enoyl-CoA delta isomerase 1, mitochondrial OS	ECI1	0.00488687	0.00216634	0.00334777	0.00149162	-0.3269	0.106619	0.797248		EIF4E2
Golgin subfamily B member 1 OS	GOLGB1	0.0085218	0.00371949	0.00577282	0.00262059	0.258786	0.0761762	1.19647		Probable ATP-dependent RNA helicase DDX17 OS	DDX17	0.0046294	0.00199711	0.00359614	0.00155242	-0.187005	0.0497685	0.878427		EIF4G3
Melanoma-associated antigen D1 OS	MAGED1	0.00816943	0.00352353	0.00615959	0.00277357	0.260412	0.0846666	1.19782		Ubiquitin-associated protein 2-like OS	UBAP2L	0.00569305	0.00238575	0.00365081	0.00161149	-0.266605	0.0716141	0.831273		EXOSC1
Kinectin OS	KTN1	0.010939	0.00473171	0.00658131	0.00290031	0.261228	0.0739499	1.1985		RNA-binding protein 39 OS	RBM39	0.00617738	0.00271385	0.00371524	0.00164071	-0.328866	0.0950612	0.796162		EXOSC10
Dynactin subunit 3 OS	DCTN3	0.0116305	0.00489324	0.00683324	0.0030332	0.311501	0.0973951	1.241		BRCA1-associated ATM activator 1 OS	BRAT1	0.00602515	0.00253003	0.00421942	0.00179143	-0.360785	0.125613	0.77874		EXOSC2
Proteasome activator complex subunit 1 OS	PSME1	0.0120371	0.00516893	0.00696814	0.00309967	0.293846	0.0863444	1.2259		Histone H2B type 1-C/E/F/G/I OS	HIST1H2BC	0.00616399	0.00266887	0.00430544	0.00182366	-0.361376	0.125964	0.778422		EXOSC5
26S proteasome non-ATPase regulatory subunit 5 OS	PSMD5	0.0117823	0.00494925	0.0071411	0.0031658	0.284697	0.0858497	1.21815		ATP-dependent RNA helicase DDX3X OS	DDX3X	0.00603125	0.00257671	0.00451308	0.00188991	-0.206523	0.0573316	0.866623		EXOSC6
Carboxypeptidase D OS	CPD	0.00977684	0.0042161	0.00732257	0.00323256	0.248573	0.0818532	1.18803		Serine/threonine-protein phosphatase 4 regulatory subunit 2 OS	PPP4R2	0.00665225	0.00285362	0.00454361	0.00195446	-0.344922	0.120575	0.787351		EXOSC9
Epsin-1 OS	EPN1	0.0118827	0.00505981	0.00738637	0.00329925	0.288529	0.0904742	1.22139		Jupiter microtubule associated homolog 2 OS	JPT2	0.00739811	0.00323613	0.00496211	0.00220741	-0.285898	0.092654	0.820231		FAM120C
Protein TANC1 OS	TANC1	0.0107421	0.00457294	0.00740481	0.00333209	0.272257	0.0886739	1.2077		FACT complex subunit SSRP1 OS	SSRP1	0.00913733	0.00396752	0.00500164	0.00223811	-0.364662	0.109145	0.776651		FMR1
Tricarboxylate transport protein, mitochondrial OS	SLC25A1	0.0122915	0.00522458	0.00762433	0.00343229	0.289185	0.0916926	1.22195		Protein scribble homolog OS	SCRIB	0.00769973	0.00337818	0.00535458	0.00233299	-0.245729	0.0747553	0.84339		FRYL
Sodium-coupled neutral amino acid transporter 2 OS	SLC38A2	0.0191625	0.00800842	0.00784842	0.00356304	1.60804	0.538992	3.04837		SLIT-ROBO Rho GTPase-activating protein 2 OS	SRGAP2	0.0104573	0.00451929	0.00559007	0.00246285	-0.375989	0.114758	0.770577		FXR1
Twinfilin-2 OS	TWF2	0.014389	0.00608511	0.00817198	0.00369502	0.295933	0.0912854	1.22768		Ezrin OS	EZR	0.00821835	0.00357244	0.0057166	0.00255844	-0.241092	0.0735122	0.846105		G3BP1
C-Jun-amino-terminal kinase-interacting protein 4 OS	SPAG9	0.0125367	0.00544225	0.00837559	0.00376227	0.271055	0.0892287	1.20669		Obg-like ATPase 1 OS	OLA1	0.00758104	0.00333069	0.0057452	0.00258968	-0.216551	0.0664449	0.860621		GTPBP1
Hepatocyte growth factor-regulated tyrosine kinase substrate OS	HGS	0.0126217	0.00549623	0.00858749	0.00383097	0.252339	0.0818008	1.19114		Chromosome alignment-maintaining phosphoprotein 1 OS	CHAMP1	0.00992939	0.0043676	0.00579766	0.00265114	-0.334755	0.108423	0.792919		GTPBP4
14-3-3 protein gamma OS	YWHAG	0.0107987	0.00462615	0.00868026	0.00386536	0.186638	0.0614871	1.13811		Exosome RNA helicase MTR4 OS	MTREX	0.00932313	0.00416461	0.00580634	0.00268118	-0.283727	0.0888181	0.821466		HBB
B-cell receptor-associated protein 31 OS	BCAP31	0.016615	0.00726685	0.00894912	0.00397006	0.330079	0.113874	1.25708		Insulin-like growth factor 2 mRNA-binding protein 3 OS	IGF2BP3	0.00843405	0.00367049	0.00588887	0.00271145	-0.209014	0.0583452	0.865128		HERC2
Dihydrolipoyllysine-residue succinyltransferase component of 2-oxoglutarate dehydrogenase complex, mitochondrial OS	DLST	0.0133935	0.00561288	0.0092287	0.00404111	0.206255	0.0632869	1.15369		Rac GTPase-activating protein 1 OS	RACGAP1	0.00919503	0.00401731	0.00597325	0.00274193	-0.311103	0.108283	0.806025		HP1BP3
Core-binding factor subunit beta OS	CBFB	0.016356	0.00709355	0.00930743	0.00407693	0.278559	0.0876093	1.21298		DNA topoisomerase 2-beta OS	TOP2B	0.00883088	0.00386756	0.00616743	0.00280471	-0.227592	0.0679051	0.854059		HPS5
MOB kinase activator 1B OS	MOB1B	0.0154934	0.00649841	0.00945072	0.00411324	0.267385	0.0861927	1.20362		Ubiquitin carboxyl-terminal hydrolase isozyme L5 OS	UCHL5	0.010957	0.00478358	0.00618717	0.00283546	-0.372745	0.122311	0.772312		HSPA14
Alpha-adducin OS	ADD1	0.0163535	0.00703529	0.009934	0.00426232	0.301649	0.109209	1.23255		RNA-binding protein 28 OS	RBM28	0.00932116	0.0041164	0.00635221	0.00286714	-0.276717	0.0951608	0.825467		IFT140
Target of Myb protein 1 OS	TOM1	0.0148812	0.00637922	0.00996284	0.00433616	0.262469	0.0894482	1.19953		Prefoldin subunit 2 OS	PFDN2	0.0079888	0.00347411	0.00662104	0.00293323	-0.188777	0.0615814	0.877349		INTS10
Plasma membrane calcium-transporting ATPase 1 OS	ATP2B1	0.0145452	0.00614387	0.010544	0.00452556	0.255309	0.0912047	1.19359		GMP synthase [glutamine-hydrolyzing		0.00986844	0.0043175	0.00675559	0.00296676	-0.331568	0.125395	0.794672		INTS13
Vacuolar protein sorting-associated protein 35 OS	VPS35	0.0165106	0.00720914	0.0105878	0.00460065	0.244111	0.0805834	1.18436		Target of EGR1 protein 1 OS	TOE1	0.00997239	0.0044172	0.00680735	0.00300016	-0.331802	0.125468	0.794544		INTS2
Angiogenic factor with G patch and FHA domains 1 OS	AGGF1	0.015547	0.00655833	0.0107024	0.00463831	0.26679	0.0954301	1.20313		Acidic leucine-rich nuclear phosphoprotein 32 family member B OS	ANP32B	0.00981868	0.00426703	0.00694186	0.00306661	-0.269988	0.0966747	0.829326		INTS3
Plexin-B2 OS	PLXNB2	0.0207149	0.00889377	0.0112228	0.00471595	0.330051	0.127802	1.25706		Proline-rich protein PRCC OS	PRCC	0.0134747	0.00567069	0.00699316	0.00313239	-0.399012	0.127054	0.758377		INTS5
Threonine--tRNA ligase, cytoplasmic OS	TARS	0.0215575	0.00927089	0.0112464	0.00475553	0.26981	0.0869328	1.20565		Heterogeneous nuclear ribonucleoprotein A1 OS	HNRNPA1	0.014332	0.00602664	0.00715376	0.00319876	-0.394373	0.1237	0.76082		INTS6
Hsp90 co-chaperone Cdc37 OS	CDC37	0.0164031	0.00715137	0.0115234	0.00487481	0.230327	0.0795107	1.1731		Nucleosome assembly protein 1-like 1 OS	NAP1L1	0.00931642	0.0040673	0.0073481	0.00326602	-0.20491	0.0672791	0.867593		INTS7
Eukaryotic translation initiation factor 3 subunit J OS	EIF3J	0.0197037	0.00838878	0.0116612	0.00491496	0.244787	0.0808484	1.18492		Serine/arginine-rich splicing factor 4 OS	SRSF4	0.0133469	0.00555482	0.00758492	0.00336584	-0.319659	0.107977	0.801259		INTS8
Dynamin-1-like protein OS	DNM1L	0.015144	0.00643804	0.011692	0.00495483	0.185475	0.063594	1.13719		Serine/arginine-rich splicing factor 11 OS	SRSF11	0.0124658	0.00538809	0.00761245	0.00339928	-0.272325	0.088864	0.827984		IRS2
cAMP-dependent protein kinase type II-alpha regulatory subunit OS	PRKAR2A	0.0195467	0.00826271	0.0119796	0.00503612	0.278109	0.0998539	1.2126		Telomerase RNA component interacting RNase OS	TRIR	0.0108745	0.0046791	0.00769038	0.0034653	-0.300561	0.11729	0.811936		KIF14
Utrophin OS	UTRN	0.0179569	0.00769238	0.0123592	0.0052395	0.210332	0.07093	1.15695		Zinc phosphodiesterase ELAC protein 2 OS	ELAC2	0.0113145	0.00483756	0.00772342	0.00349805	-0.255068	0.0872572	0.837948		KIF7
TP53-binding protein 1 OS	TP53BP1	0.0166381	0.00732399	0.0124548	0.00539802	0.177919	0.060621	1.13125		Transcription elongation factor SPT6 OS	SUPT6H	0.0123318	0.00533365	0.00772637	0.00353033	-0.274462	0.0923733	0.826759		LARP1
GRIP and coiled-coil domain-containing protein 2 OS	GCC2	0.0161983	0.00685672	0.0125677	0.00555196	0.210544	0.0761694	1.15712		Nucleolin OS	NCL	0.0157781	0.00667784	0.00796206	0.00359612	-0.378094	0.124183	0.769453		LEO1
Inositol-3-phosphate synthase 1 OS	ISYNA1	0.0193176	0.00813573	0.0126422	0.00559008	0.23327	0.0806621	1.1755		Ras GTPase-activating protein-binding protein 1 OS	G3BP1	0.0148446	0.00626285	0.00796608	0.00362873	-0.29507	0.092437	0.815033		LRCH2
Diablo homolog, mitochondrial OS	DIABLO	0.0230573	0.0101348	0.0128003	0.00574047	0.31931	0.130089	1.24773		Thioredoxin-related transmembrane protein 1 OS	TMX1	0.0142644	0.00596773	0.00810073	0.00366186	-0.34081	0.120487	0.789598		LRCH3
Unconventional myosin-Id OS	MYO1D	0.0182028	0.00775385	0.0128028	0.00577744	0.248988	0.0912495	1.18837		Zinc finger protein 687 OS	ZNF687	0.0122966	0.0052794	0.00829588	0.0037286	-0.336044	0.131273	0.792211		LSM14B
Pericentrin OS	PCNT	0.0215856	0.00933372	0.0131282	0.00585307	0.243994	0.0847111	1.18427		ATP-dependent RNA helicase A OS	DHX9	0.0141697	0.00584878	0.00855376	0.00379675	-0.277101	0.0942837	0.825247		LZTS2
Cytoplasmic dynein 1 intermediate chain 2 OS	DYNC1I2	0.0237968	0.0102629	0.0131829	0.00589085	0.266921	0.0929691	1.20324		DNA replication complex GINS protein PSF2 OS	GINS2	0.014206	0.00590847	0.00880107	0.00390012	-0.376684	0.139405	0.770206		MAPRE2
E3 ubiquitin-protein ligase RNF213 OS	RNF213	0.0200574	0.00857781	0.0131854	0.00592826	0.238041	0.0841924	1.17939		Heat shock cognate 71 kDa protein OS	HSPA8	0.0118367	0.00500479	0.00892234	0.00393524	-0.143627	0.0421557	0.90524		MCM6
Probable ergosterol biosynthetic protein 28 OS	ERG28	0.0238928	0.0103272	0.013302	0.00596588	0.298963	0.11391	1.23026		Parafibromin OS	CDC73	0.0170215	0.00738276	0.0090851	0.00400533	-0.308353	0.103652	0.807563		MED16
AP-3 complex subunit beta-1 OS	AP3B1	0.0218235	0.00964238	0.0134244	0.00600374	0.232774	0.0802552	1.17509		RNA polymerase II-associated factor 1 homolog OS	PAF1	0.0135301	0.00572806	0.00962074	0.00415021	-0.22762	0.0786008	0.854043		MED23
Nck-associated protein 1 OS	NCKAP1	0.0206553	0.00883089	0.0134479	0.00604134	0.236738	0.0838016	1.17833		DnaJ homolog subfamily C member 7 OS	DNAJC7	0.0163365	0.00697632	0.0096751	0.00418704	-0.269394	0.0927012	0.829668		MRE11A
Lethal(2) giant larvae protein homolog 1 OS	LLGL1	0.0194528	0.00819931	0.0134792	0.00607871	0.232155	0.0835785	1.17459		60S acidic ribosomal protein P1 OS	RPLP1	0.0140665	0.00578848	0.0098825	0.00422476	-0.203483	0.0654753	0.868451		MSH6
Syntenin-1 OS	SDCBP	0.0259204	0.0107322	0.0136805	0.0061538	0.291217	0.105594	1.22367		Eukaryotic translation initiation factor 5A-1 OS	EIF5A	0.0179306	0.00757033	0.00993413	0.00429939	-0.306503	0.109486	0.808599		MYBBP1A
Conserved oligomeric Golgi complex subunit 8 OS	COG8	0.0196419	0.00832592	0.0138866	0.00626642	0.251786	0.0953051	1.19068		Polypyrimidine tract-binding protein 2 OS	PTBP2	0.015623	0.00661797	0.0099976	0.00437269	-0.268637	0.0983929	0.830104		MYCBP2
Rho GTPase-activating protein 29 OS	ARHGAP29	0.0216458	0.00939622	0.013957	0.00630394	0.253506	0.0928409	1.1921		Ubiquitin carboxyl-terminal hydrolase 10 OS	USP10	0.014815	0.00620367	0.010405	0.00441136	-0.220778	0.075685	0.858102		MYEF2
Centriolin OS	CNTRL	0.0208635	0.00901884	0.0140746	0.00634166	0.222645	0.0791817	1.16687		Probable ATP-dependent RNA helicase DHX37 OS	DHX37	0.0157814	0.00673695	0.0104165	0.00444961	-0.323165	0.131486	0.799314		MYL12A
Plexin-D1 OS	PLXND1	0.0214515	0.00920755	0.0144705	0.00649284	0.249872	0.0935152	1.1891		U4/U6.U5 tri-snRNP-associated protein 2 OS	USP39	0.0148665	0.00632138	0.0104315	0.00448747	-0.227109	0.0794579	0.854345		NAT10
Keratin, type I cytoskeletal 14 OS	KRT14	0.0261173	0.0108025	0.0145447	0.006531	0.297908	0.118213	1.22936		Splicing factor 3A subunit 1 OS	SF3A1	0.0179234	0.0075083	0.0105524	0.00456323	-0.261634	0.0908581	0.834142		NCAPD3
FYVE and coiled-coil domain-containing protein 1 OS	FYCO1	0.0239071	0.010391	0.015117	0.00668652	0.274185	0.108513	1.20931		DnaJ homolog subfamily C member 8 OS	DNAJC8	0.0188458	0.00788042	0.0107869	0.00467603	-0.343807	0.133107	0.787959		NDUT16L1
Myomegalin OS	PDE4DIP	0.0251276	0.0105249	0.0152336	0.00676509	0.262236	0.0985803	1.19934		N-alpha-acetyltransferase 50 OS	NAA50	0.0185592	0.00781667	0.0112666	0.00479475	-0.287055	0.110116	0.819573		NF1
Interferon-induced transmembrane protein 1 OS	IFITM1	0.0408148	0.0177467	0.0157837	0.00696231	1.46054	0.648228	2.75212		UBX domain-containing protein 7 OS	UBXN7	0.0162734	0.0069167	0.0115149	0.00483499	-0.277079	0.115313	0.82526		NHSL2
Phosphatidylinositol 4-kinase type 2-alpha OS	PI4K2A	0.0263143	0.010873	0.0163031	0.00708488	0.262667	0.102226	1.19969		Eukaryotic translation initiation factor 4 gamma 1 OS	EIF4G1	0.0159588	0.00679645	0.0119121	0.00499551	-0.18088	0.0611604	0.882165		NIP7
Actin-related protein 2/3 complex subunit 1A OS	ARPC1A	0.0253744	0.0105937	0.016633	0.00720912	0.264136	0.106495	1.20092		Cytochrome c oxidase subunit 5A, mitochondrial OS	COX5A	0.0219821	0.00976355	0.0121146	0.00507703	-0.288571	0.107469	0.818713		NME7
Actin-related protein 2/3 complex subunit 5-like protein OS	ARPC5L	0.0285832	0.0113914	0.0167428	0.00725075	0.249548	0.0943507	1.18883		DNA replication complex GINS protein PSF3 OS	GINS3	0.0219008	0.00970306	0.012173	0.00511782	-0.369286	0.144541	0.774166		NOP16
26S proteasome non-ATPase regulatory subunit 1 OS	PSMD1	0.0217359	0.00952016	0.0169365	0.00737531	0.139479	0.0508084	1.10151		Transcription elongation regulator 1 OS	TCERG1	0.0211725	0.00914411	0.0121943	0.00515825	-0.252073	0.0892417	0.839689		NOP2
Delta-1-pyrroline-5-carboxylate synthase OS	ALDH18A1	0.0244517	0.0104567	0.0171013	0.00745783	0.17643	0.064194	1.13008		Splicing factor 3B subunit 6 OS	SF3B6	0.0189975	0.00794431	0.012338	0.00519905	-0.265754	0.104506	0.831764		NUDT21
Exocyst complex component 6B OS	EXOC6B	0.0294568	0.0118473	0.0177445	0.00758501	0.247146	0.0956628	1.18686		40S ribosomal protein SA OS	RPSA	0.0201413	0.00864032	0.0123735	0.00527958	-0.207367	0.0677946	0.866116		NUFIP2
Acyl-coenzyme A thioesterase 13 OS	ACOT13	0.0335984	0.0139072	0.0178162	0.00767051	0.322564	0.155354	1.25055		Glomulin OS	GLMN	0.0230078	0.0100727	0.0123749	0.00531922	-0.363503	0.142347	0.777275		NXF1
Bifunctional UDP-N-acetylglucosamine 2-epimerase/N-acetylmannosamine kinase OS	GNE	0.0328078	0.0135288	0.0178606	0.00771297	0.27602	0.110737	1.21085		Spliceosome RNA helicase DDX39B OS	DDX39B	0.0226185	0.00994841	0.0124477	0.00535882	-0.267296	0.0964902	0.830876		PAF1
Ras-related protein Ral-A OS	RALA	0.0287844	0.0115425	0.0180842	0.007756	0.228272	0.0873639	1.17143		Structural maintenance of chromosomes protein 6 OS	SMC6	0.020532	0.00870425	0.0124699	0.00543688	-0.296448	0.119494	0.814254		PAN2
Septin-8 OS	2008-09-01	0.0311634	0.0125339	0.018167	0.00779902	0.266678	0.107504	1.20303		Aminopeptidase B OS	RNPEP	0.0222438	0.00982473	0.0124937	0.00547544	-0.308186	0.12118	0.807657		PAN3
Serine/threonine-protein kinase 10 OS	STK10	0.0348408	0.0141407	0.0184711	0.00792888	0.271539	0.108444	1.20709		Isocitrate dehydrogenase [NADP		0.0199013	0.00845204	0.0125396	0.00551383	-0.227914	0.0797575	0.853869		PDC11
Rab GTPase-binding effector protein 2 OS	RABEP2	0.0357876	0.0143825	0.0191055	0.00810359	0.285477	0.121468	1.21881		DnaJ homolog subfamily C member 9 OS	DNAJC9	0.0269743	0.0110175	0.0126691	0.00562794	-0.386752	0.144207	0.764849		PDE3A
2-oxoglutarate dehydrogenase, mitochondrial OS	OGDH	0.0320209	0.0131481	0.0196577	0.00837062	0.213318	0.082123	1.15935		Medium-chain specific acyl-CoA dehydrogenase, mitochondrial OS	ACADM	0.0254766	0.0106622	0.0126916	0.00566551	-0.308866	0.113867	0.807276		PDLIM7
Tyrosine-protein phosphatase non-receptor type 23 OS	PTPN23	0.0382377	0.0161769	0.0199226	0.00841575	0.258465	0.104255	1.19621		Probable ATP-dependent RNA helicase DDX5 OS	DDX5	0.0217224	0.00945847	0.0127722	0.00570311	-0.221623	0.0743608	0.8576		PDS5A
Protein transport protein Sec61 subunit alpha isoform 1 OS	SEC61A1	0.0361896	0.0147026	0.0201862	0.00846155	0.268597	0.112809	1.20464		U4/U6 small nuclear ribonucleoprotein Prp3 OS	PRPF3	0.0192344	0.0080722	0.0130224	0.00581518	-0.213588	0.0753772	0.86239		PES1
Uncharacterized protein C12orf40 OS	C12orf40	0.035929	0.0145431	0.0202534	0.00850725	0.275409	0.119124	1.21034		Glyceraldehyde-3-phosphate dehydrogenase OS	GAPDH	0.0178062	0.00744555	0.0135702	0.00611617	-0.165487	0.0573863	0.891627		POLR2A
Peptidyl-prolyl cis-trans isomerase FKBP1A OS	FKBP1A	0.0364385	0.0150955	0.0203793	0.00855309	0.259123	0.106765	1.19675		Glycogen phosphorylase, liver form OS	PYGL	0.0205615	0.00876766	0.0136981	0.00619115	-0.228121	0.0847991	0.853746		PRKACA
Ribonuclease inhibitor OS	RNH1	0.0362733	0.0149395	0.0204324	0.00859878	0.25532	0.10468	1.1936		Polyadenylate-binding protein 4 OS	PABPC4	0.0199888	0.00851508	0.0138511	0.00622888	-0.209996	0.0758051	0.86454		PRKAR2B
AP-1 complex subunit mu-1 OS	AP1M1	0.0387434	0.0166301	0.0205592	0.00864461	0.225194	0.0887551	1.16893		Cytochrome c oxidase subunit 4 isoform 1, mitochondrial OS	COX4I1	0.0208131	0.0089565	0.0141393	0.00637933	-0.244061	0.0972093	0.844365		PRKRA
NADPH--cytochrome P450 reductase OS	POR	0.0341726	0.0140617	0.0210571	0.00883015	0.233706	0.0949176	1.17585		Nuclear migration protein nudC OS	NUDC	0.0217813	0.00958147	0.0141894	0.00641688	-0.221569	0.0809083	0.857632		PRRC2A
Importin subunit alpha-3 OS	KPNA4	0.0362673	0.014861	0.0210685	0.00887615	0.237709	0.0965833	1.17912		Core histone macro-H2A.2 OS	H2AFY2	0.0179321	0.00763165	0.0143155	0.00645467	-0.170258	0.0619977	0.888684		PSPC1
Beta-centractin OS	ACTR1B	0.0376563	0.0158699	0.0211471	0.00896752	0.278514	0.124859	1.21294		Serpin B9 OS	SERPINB9	0.0295242	0.0119229	0.0147387	0.00656972	-0.344635	0.140065	0.787507		RAD50
Exostosin-like 3 OS	EXTL3	0.0310686	0.0124566	0.0211575	0.00901283	0.241258	0.100977	1.18202		Translation machinery-associated protein 16 OS	TMA16	0.0301552	0.0122237	0.0147835	0.00660828	-0.386727	0.153798	0.764863		RADIL
14-3-3 protein eta OS	YWHAH	0.0308018	0.0123015	0.0212679	0.00910292	0.17802	0.0693881	1.13133		Polynucleotide 5'-hydroxyl-kinase NOL9 OS	NOL9	0.0285951	0.0114669	0.0149218	0.00664713	-0.338574	0.140244	0.790823		RALGAPB
Ras-related protein Rab-27A OS	RAB27A	0.0383131	0.0163289	0.0213316	0.00914788	0.267785	0.115236	1.20396		Splicing factor, proline- and glutamine-rich OS	SFPQ	0.0280835	0.0113153	0.0151897	0.00672589	-0.252307	0.0952171	0.839553		RBM20
Methylmalonyl-CoA mutase, mitochondrial OS	MUT	0.0388625	0.0167797	0.0215324	0.00928224	0.253344	0.105668	1.19197		Heterogeneous nuclear ribonucleoprotein A/B OS	HNRNPAB	0.0292772	0.0116952	0.0153463	0.00680446	-0.31696	0.131471	0.802759		RBM26
Probable glutathione peroxidase 8 OS	GPX8	0.0368529	0.0154048	0.0215793	0.00932679	0.258632	0.110205	1.19634		Serine/arginine-rich splicing factor 5 OS	SRSF5	0.0225094	0.0098866	0.0153504	0.00684348	-0.252779	0.106176	0.839278		RBM28
Trophoblast glycoprotein OS	TPBG	0.0317896	0.012843	0.0217252	0.00937155	0.238466	0.100242	1.17974		Protein SGT1 homolog OS	SUGT1	0.0235067	0.0101985	0.0155108	0.00688288	-0.196013	0.0698342	0.87296		RICTOR
Dual specificity protein kinase TTK OS	TTK	0.0317467	0.0127656	0.0218121	0.0094163	0.227627	0.0942497	1.17091		NADH dehydrogenase [ubiquinone		0.0210425	0.00908147	0.0156159	0.00692239	-0.214876	0.0849504	0.861621		RNF213
WD repeat and coiled-coil-containing protein OS	WDCP	0.0489475	0.0223091	0.0218172	0.00946075	1.24667	0.817794	2.37293		Hypoxanthine-guanine phosphoribosyltransferase OS	HPRT1	0.0227361	0.0100102	0.0160111	0.00700289	-0.235857	0.0974372	0.849181		RPA2
Transmembrane protein 43 OS	TMEM43	0.0376277	0.015716	0.0219686	0.00959314	0.273717	0.124847	1.20892		Thymidylate synthase OS	TYMS	0.0290767	0.0116187	0.0161516	0.00704373	-0.34977	0.150035	0.784709		RPA3
PAX-interacting protein 1 OS	PAXIP1	0.0364836	0.015173	0.0219926	0.00963696	0.259317	0.112452	1.19691		Elongation factor G, mitochondrial OS	GFM1	0.0293828	0.0117714	0.0163372	0.00712582	-0.251381	0.0986259	0.840092		RPAP3
COP9 signalosome complex subunit 1 OS	GPS1	0.0330448	0.013605	0.0221992	0.00968119	0.190834	0.0757937	1.14142		Prostaglandin E synthase 3 OS	PTGES3	0.0280748	0.0112408	0.0166106	0.0071676	-0.250393	0.100905	0.840667		RPL22L1
ATP-dependent RNA helicase DDX1 OS	DDX1	0.0311957	0.0126107	0.0223857	0.00976959	0.175569	0.0699011	1.12941		Poly(A) polymerase alpha OS	PAPOLA	0.0309099	0.012379	0.0167958	0.00729225	-0.308947	0.133507	0.807231		RPS29
GTP:AMP phosphotransferase AK3, mitochondrial OS	AK3	0.0341412	0.0139847	0.022402	0.00981361	0.20914	0.0847558	1.156		Ataxin-10 OS	ATXN10	0.0327911	0.0134529	0.0169186	0.00733392	-0.271254	0.109298	0.828599		SACS
Golgi apparatus protein 1 OS	GLG1	0.0394237	0.0171505	0.0224394	0.00985745	0.230105	0.0949529	1.17292		Deoxyuridine 5'-triphosphate nucleotidohydrolase, mitochondrial OS	DUT	0.0368001	0.0153277	0.0169586	0.00741644	-0.395166	0.16298	0.760402		SART1
DNA ligase 4 OS	LIG4	0.0363483	0.0150176	0.0224937	0.00994453	0.250542	0.107519	1.18965		Paraspeckle component 1 OS	PSPC1	0.0314409	0.0126878	0.0171143	0.00749892	-0.299886	0.129483	0.812317		SBF1
Flotillin-2 OS	FLOT2	0.0362391	0.0147821	0.0225452	0.00998783	0.202619	0.0812872	1.15079		ATP-dependent RNA helicase DDX39A OS	DDX39A	0.0321177	0.0132237	0.0176567	0.00754197	-0.267017	0.111342	0.831036		SF3A1
KIF1-binding protein OS	KIF1BP	0.0319018	0.0129962	0.0226571	0.0100312	0.207405	0.085286	1.15461		40S ribosomal protein S10 OS	RPS10	0.0272382	0.0110902	0.0177875	0.00762788	-0.191651	0.0709813	0.875603		SF3B1
Type I inositol 3,4-bisphosphate 4-phosphatase OS	INPP4A	0.0326355	0.0133765	0.0227948	0.010118	0.228308	0.0963025	1.17146		Galectin-related protein OS	LGALSL	0.0358823	0.014463	0.0183201	0.00784232	-0.336948	0.149151	0.791714		SFRS2
Laminin subunit alpha-4 OS	LAMA4	0.0414819	0.0182658	0.0228189	0.010161	0.273347	0.12401	1.20861		ATP-dependent RNA helicase DDX54 OS	DDX54	0.0331751	0.0138311	0.0184205	0.00788567	-0.278307	0.120964	0.824558		SFRS5
Sjoegren syndrome/scleroderma autoantigen 1 OS	SSSCA1	0.0384031	0.0164045	0.0228287	0.0102038	0.241978	0.102192	1.18261		Chromosome-associated kinesin KIF4A OS	KIF4A	0.033074	0.0136808	0.0184928	0.00797182	-0.319544	0.144363	0.801323		SIPA1L1
Lysosome-associated membrane glycoprotein 1 OS	LAMP1	0.0438951	0.0193045	0.0229431	0.010289	0.26487	0.115626	1.20153		40S ribosomal protein S17 OS	RPS17	0.0296472	0.0120725	0.0185614	0.0080147	-0.241417	0.101378	0.845914		SIPA1L3
Ankyrin repeat domain-containing protein 50 OS	ANKRD50	0.041186	0.0179698	0.0229701	0.0103314	0.265493	0.11781	1.20205		Serine--tRNA ligase, cytoplasmic OS	SARS	0.0279882	0.0111657	0.0190585	0.00805923	-0.17445	0.0652501	0.886105		SMARCAL1
Signal peptidase complex subunit 2 OS	SPCS2	0.0463263	0.0204948	0.022973	0.0103735	0.284097	0.12964	1.21765		RNA-binding protein 12 OS	RBM12	0.0268499	0.0109453	0.0191982	0.00814797	-0.17302	0.0654533	0.886984		SMC5
Diphosphomevalonate decarboxylase OS	MVD	0.0421191	0.0184878	0.023001	0.0104155	0.254399	0.109333	1.19284		DNA topoisomerase 1 OS	TOP1	0.0295247	0.0119978	0.0193022	0.00819241	-0.196004	0.0753626	0.872965		SMCHD1
Actin filament-associated protein 1 OS	AFAP1	0.0410662	0.0178954	0.023101	0.0104575	0.263698	0.116888	1.20055		ATP synthase mitochondrial F1 complex assembly factor 1 OS	ATPAF1	0.0357073	0.0143017	0.0193699	0.00823676	-0.337282	0.153217	0.791531		SMG6
Vascular endothelial growth factor receptor 1 OS	FLT1	0.0402557	0.0175241	0.0232262	0.0105412	0.252179	0.109007	1.191		Splicing factor U2AF 35 kDa subunit OS	U2AF1	0.0402408	0.0174498	0.0195468	0.00828147	-0.290942	0.126376	0.817368		SMU1
Clathrin light chain A OS	CLTA	0.0466725	0.0207921	0.0232298	0.0105828	0.263717	0.1147	1.20057		DnaJ homolog subfamily A member 3, mitochondrial OS	DNAJA3	0.0423527	0.0187092	0.0196407	0.00832619	-0.368217	0.162657	0.774739		SNX3
Cdc42-interacting protein 4 OS	TRIP10	0.0382821	0.0162531	0.0232435	0.0106242	0.244151	0.104424	1.1844		Ran-specific GTPase-activating protein OS	RANBP1	0.037531	0.0156383	0.0207722	0.0086909	-0.281524	0.128947	0.822722		SPATA5
Protein kish-A OS	TMEM167A	0.0457254	0.0201214	0.0232444	0.0106653	0.278874	0.127041	1.21325		Sterol O-acyltransferase 1 OS	SOAT1	0.0318006	0.0129197	0.0208827	0.00873725	-0.27357	0.129585	0.82727		SPT5
Proteasome subunit beta type-3 OS	PSMB3	0.0423045	0.0186357	0.0235963	0.0107487	0.240415	0.102476	1.18133		Clustered mitochondria protein homolog OS	CLUH	0.0385837	0.0165549	0.0210342	0.00878383	-0.278233	0.127035	0.8246		SRSF1
Voltage-dependent anion-selective channel protein 2 OS	VDAC2	0.0401879	0.0173751	0.02368	0.0107904	0.224236	0.093954	1.16816		Hepatoma-derived growth factor OS	HDGF	0.041443	0.0181923	0.0210901	0.0089219	-0.316961	0.147478	0.802759		TBL3
Filamin A-interacting protein 1-like OS	FILIP1L	0.0413384	0.0180443	0.0238237	0.0108323	0.257121	0.113892	1.19509		Uridine-cytidine kinase 2 OS	UCK2	0.0475563	0.0215924	0.0211729	0.00905787	-0.376586	0.169789	0.770258		TDRD3
Mycophenolic acid acyl-glucuronide esterase, mitochondrial OS	ABHD10	0.0423014	0.018562	0.0239693	0.0108744	0.229685	0.0973504	1.17258		Peroxisomal biogenesis factor 19 OS	PEX19	0.0319376	0.0130723	0.0213358	0.00919253	-0.222433	0.0954792	0.857118		TEX10
Mesoderm-specific transcript homolog protein OS	MEST	0.0396928	0.0172249	0.0242921	0.0110842	0.254967	0.114496	1.19331		Pogo transposable element with ZNF domain OS	POGZ	0.041757	0.0183396	0.0215231	0.00923753	-0.24092	0.102934	0.846205		THRAP3
Plectin OS	PLEC	0.0478075	0.0218069	0.0244917	0.0111264	0.255594	0.11291	1.19383		Bifunctional glutamate/proline--tRNA ligase OS	EPRS	0.0324637	0.0133	0.0218505	0.009505	-0.146426	0.0556623	0.903486		TJP1
Malectin OS	MLEC	0.0497846	0.0226702	0.0245407	0.0112102	0.275339	0.126901	1.21028		Tetratricopeptide repeat protein 4 OS	TTC4	0.0374552	0.0155603	0.0218975	0.0095491	-0.289796	0.138009	0.818018		TLK2
Galactokinase OS	GALK1	0.0469912	0.0211589	0.0245835	0.0112519	0.263133	0.118624	1.20008		Lysine-specific demethylase 3B OS	KDM3B	0.0384343	0.0164797	0.0222594	0.00972532	-0.245101	0.109402	0.843757		TOP3B
Dedicator of cytokinesis protein 1 OS	DOCK1	0.0419759	0.0184137	0.0250387	0.0114206	0.212156	0.0896268	1.15842		U1 small nuclear ribonucleoprotein 70 kDa OS	SNRNP70	0.0359517	0.0146227	0.0224765	0.00990111	-0.195246	0.0789983	0.873424		TP53BP2
Tyrosine-protein phosphatase non-receptor type substrate 1 OS	SIRPA	0.0521931	0.023812	0.025318	0.0115877	0.286416	0.138835	1.21961		Histone deacetylase 1 OS	HDAC1	0.0299746	0.0121481	0.0227703	0.0100747	-0.190852	0.0802547	0.876088		TRIP4
DnaJ homolog subfamily C member 13 OS	DNAJC13	0.0382059	0.0161003	0.0253214	0.0116294	0.200223	0.0839964	1.14888		Isoleucine--tRNA ligase, cytoplasmic OS	IARS	0.0331267	0.0137562	0.022843	0.0102464	-0.168068	0.0665523	0.890034		TRRAP
Coiled-coil and C2 domain-containing protein 1B OS	CC2D1B	0.0414235	0.0181185	0.0253582	0.0116708	0.22247	0.0955658	1.16673		Carnitine O-palmitoyltransferase 2, mitochondrial OS	CPT2	0.0448362	0.0198977	0.0231523	0.0104994	-0.267328	0.123725	0.830857		TSC1
Protein phosphatase 1 regulatory subunit 12A OS	PPP1R12A	0.0451828	0.0199721	0.0254372	0.0117123	0.236419	0.103512	1.17807		RRP15-like protein OS	RRP15	0.0502329	0.0230286	0.0234868	0.010707	-0.348182	0.166526	0.785573		TSR1
Syntaxin-12 OS	STX12	0.0501606	0.0229572	0.0254474	0.0117535	0.276098	0.131525	1.21092		MARCKS-related protein OS	MARCKSL1	0.0556161	0.025357	0.0240711	0.0109166	-0.346786	0.166886	0.786334		TTC21B
Progesterone-induced-blocking factor 1 OS	PIBF1	0.0468261	0.0209395	0.0259614	0.0118377	0.251005	0.113542	1.19004		Leucine-rich repeat-containing protein 40 OS	LRRC40	0.0470822	0.0213036	0.0240987	0.0109585	-0.279207	0.133646	0.824044		TTC37
Protein disulfide-isomerase TMX3 OS	TMX3	0.0534063	0.0241059	0.0262503	0.0119231	0.28552	0.142171	1.21885		Transcription factor 12 OS	TCF12	0.0495071	0.0225257	0.0241837	0.0110005	-0.34042	0.165332	0.789811		U2AF1L5
Dystrophin OS	DMD	0.0388885	0.0168539	0.0265503	0.0119664	0.226405	0.0999121	1.16992		Death domain-associated protein 6 OS	DAXX	0.0444818	0.019676	0.0242399	0.0110424	-0.292924	0.143583	0.816246		U2AF2
Guanine nucleotide-binding protein G(I)/G(S)/G(T) subunit beta-2 OS	GNB2	0.0586054	0.0267567	0.0267103	0.0120098	0.316641	0.169139	1.24543		Structural maintenance of chromosomes flexible hinge domain-containing protein 1 OS	SMCHD1	0.0436269	0.0191553	0.0245346	0.0111684	-0.2163	0.0942318	0.86077		U2SURP
FRAS1-related extracellular matrix protein 2 OS	FREM2	0.0476844	0.0217355	0.0270472	0.012184	0.264127	0.128475	1.20091		RNA cytidine acetyltransferase OS	NAT10	0.038836	0.0167051	0.0248159	0.011294	-0.233814	0.10845	0.850384		UBAP2L
14-3-3 protein epsilon OS	YWHAE	0.0379987	0.0160233	0.0271	0.0122274	0.162722	0.0685337	1.1194		Splicing factor U2AF 65 kDa subunit OS	U2AF2	0.0365526	0.0152502	0.0249809	0.0113364	-0.168543	0.0688637	0.889741		URLC2
STE20-like serine/threonine-protein kinase OS	SLK	0.0499134	0.0228138	0.0272031	0.0122708	0.234067	0.105434	1.17615		Ran GTPase-activating protein 1 OS	RANGAP1	0.0376534	0.0157932	0.0249966	0.0113785	-0.188618	0.0790056	0.877446		USP10
Trifunctional enzyme subunit alpha, mitochondrial OS	HADHA	0.0352324	0.0142206	0.0272149	0.012314	0.141965	0.0596759	1.10341		ATP-dependent RNA helicase DDX3Y OS	DDX3Y	0.0377553	0.0159464	0.0250719	0.0114624	-0.194622	0.0825721	0.873802		USP39
Pre-B-cell leukemia transcription factor 2 OS	PBX2	0.0473855	0.0214483	0.0273791	0.0124002	0.242433	0.110516	1.18299		39S ribosomal protein L50, mitochondrial OS	MRPL50	0.0444735	0.019602	0.0250764	0.0115041	-0.247048	0.116075	0.842619		UTP18
Cytoplasmic dynein 2 heavy chain 1 OS	DYNC2H1	0.0408239	0.0178209	0.0274257	0.012486	0.212684	0.0931827	1.15884		G-protein-signaling modulator 1 OS	GPSM1	0.0503703	0.0231	0.0252204	0.0115459	-0.228819	0.103292	0.853333		VPS18
Cullin-5 OS	CUL5	0.045961	0.0203454	0.0278012	0.0127413	0.222963	0.0993668	1.16713		Lysine-specific histone demethylase 1A OS	KDM1A	0.0453049	0.0200464	0.0257452	0.0117954	-0.22337	0.101076	0.856562		WDR24
Serine palmitoyltransferase 2 OS	SPTLC2	0.0479778	0.0219495	0.0279259	0.0127839	0.238074	0.108608	1.17942		Guanine nucleotide-binding protein-like 3 OS	GNL3	0.0487757	0.0221655	0.0261872	0.0118804	-0.250011	0.119775	0.84089		WDR3
Copper transport protein ATOX1 OS	ATOX1	0.0504361	0.0231712	0.0280015	0.0128264	0.246373	0.114416	1.18622		Importin-5 OS	IPO5	0.0437984	0.01923	0.0267834	0.0120533	-0.174954	0.0742292	0.885796		WDR35
Vacuolar protein sorting-associated protein 13C OS	VPS13C	0.0459284	0.0202709	0.0284146	0.012912	0.21534	0.0958912	1.16098		Peptidyl-prolyl cis-trans isomerase FKBP5 OS	FKBP5	0.053115	0.0240319	0.0269299	0.0120969	-0.297934	0.151747	0.813416		WDR36
Signal recognition particle subunit SRP68 OS	SRP68	0.040281	0.017598	0.0284362	0.0129978	0.156342	0.0667787	1.11446		X-ray repair cross-complementing protein 5 OS	XRCC5	0.0370502	0.0154822	0.0270118	0.0121405	-0.186989	0.0814254	0.878437		WDR48
Endophilin-A2 OS	SH3GL1	0.0559052	0.0255034	0.0284567	0.0130404	0.239409	0.111501	1.18051		Fatty acid-binding protein 5 OS	FABP5	0.0615257	0.0284404	0.0272743	0.0123571	-0.340149	0.173338	0.78996		WDR5
Rap guanine nucleotide exchange factor 6 OS	RAPGEF6	0.0544278	0.0246242	0.0284985	0.0130828	0.262929	0.128936	1.19991		Deoxyhypusine synthase OS	DHPS	0.059629	0.0274157	0.0274001	0.0124432	-0.337647	0.172375	0.791331		WDR57
Mitochondrial fission 1 protein OS	FIS1	0.0428808	0.0188578	0.0285074	0.0131251	0.229569	0.104249	1.17248		Craniofacial development protein 1 OS	CFDP1	0.0470171	0.0212313	0.0274286	0.0125286	-0.254	0.12617	0.838568		WDR59
Toll-interacting protein OS	TOLLIP	0.0514376	0.023667	0.0285537	0.0131672	0.261011	0.128589	1.19832		ADP/ATP translocase 2 OS	SLC25A5	0.0392682	0.0170023	0.0275097	0.0125711	-0.174988	0.0746275	0.885775		YTHDC2
TRAF2 and NCK-interacting protein kinase OS	TNIK	0.0578032	0.0262418	0.0285551	0.0132092	0.251508	0.119393	1.19045		Succinate dehydrogenase [ubiquinone		0.0440807	0.0194531	0.027572	0.0126136	-0.24382	0.120147	0.844507		ZNF598
Arf-GAP with SH3 domain, ANK repeat and PH domain-containing protein 1 OS	ASAP1	0.0466655	0.0207181	0.0286981	0.0133344	0.218866	0.0982401	1.16382		RNA-binding protein PNO1 OS	PNO1	0.0549791	0.0250643	0.0277187	0.0126563	-0.289158	0.148418	0.818379		ZNF609
Mitochondrial import receptor subunit TOM6 homolog OS	TOMM6	0.0537502	0.0242537	0.0288648	0.0133763	0.246187	0.116065	1.18607		Cleavage and polyadenylation specificity factor subunit 6 OS	CPSF6	0.0468192	0.020866	0.0277729	0.0126989	-0.22845	0.108479	0.853552
40S ribosomal protein S24 OS	RPS24	0.0484011	0.0220214	0.0288685	0.0134179	0.196802	0.0868713	1.14615		General transcription factor II-I OS	GTF2I	0.0498696	0.0227421	0.0280801	0.0128688	-0.229034	0.10915	0.853206
CD81 antigen OS	CD81	0.0649202	0.030382	0.0289753	0.0134596	0.305122	0.16476	1.23552		NAD-dependent malic enzyme, mitochondrial OS	ME2	0.0428821	0.0189315	0.0284243	0.012955	-0.198829	0.089448	0.871257
Serine/threonine-protein kinase PAK 1 OS	PAK1	0.0447097	0.0198239	0.0290948	0.0135014	0.202497	0.089607	1.15069		Pirin OS	PIR	0.0605739	0.0278557	0.0286151	0.013251	-0.318494	0.166425	0.801907
Rab GDP dissociation inhibitor beta OS	GDI2	0.0428512	0.0187837	0.0291264	0.0135431	0.158057	0.0682332	1.11578		Serine/arginine-rich splicing factor 7 OS	SRSF7	0.0440256	0.019379	0.0286589	0.0132928	-0.178768	0.0777609	0.883457
5'-AMP-activated protein kinase subunit gamma-1 OS	PRKAG1	0.0509471	0.0235958	0.0292439	0.0136262	0.215499	0.097753	1.16111		Homeobox protein aristaless-like 3 OS	ALX3	0.0619366	0.0285861	0.0291604	0.0135846	-0.306981	0.161845	0.808332
Transaldolase OS	TALDO1	0.0389484	0.0169278	0.0292508	0.0136675	0.168734	0.0732894	1.12407		Pescadillo homolog OS	PES1	0.0492274	0.0223812	0.0295884	0.0137509	-0.231725	0.114081	0.851616
A-kinase anchor protein 9 OS	AKAP9	0.0487939	0.0222373	0.0294319	0.0137091	0.184707	0.0815512	1.13659		GTP-binding nuclear protein Ran OS	RAN	0.0589052	0.0269045	0.0297642	0.0138762	-0.246441	0.12451	0.842973
Fibronectin type III domain-containing protein 3B OS	FNDC3B	0.0588889	0.0268307	0.0297278	0.0137928	0.298998	0.182526	1.23029		m7GpppX diphosphatase OS	DCPS	0.0527743	0.0239583	0.0298192	0.0139177	-0.23789	0.118709	0.847985
Phosphatidylinositol 5-phosphate 4-kinase type-2 beta OS	PIP4K2B	0.0626498	0.0290948	0.0297453	0.0138346	0.281825	0.14899	1.21573		G-rich sequence factor 1 OS	GRSF1	0.0393466	0.0170765	0.0298752	0.0140004	-0.177201	0.0789556	0.884417
Protein unc-45 homolog A OS	UNC45A	0.0400606	0.0173	0.0298743	0.0139591	0.165955	0.0724174	1.12191		U1 small nuclear ribonucleoprotein C OS	SNRPC	0.0642435	0.0301677	0.0301652	0.0140421	-0.296336	0.158261	0.814318
FERM, ARHGEF and pleckstrin domain-containing protein 1 OS	FARP1	0.0559072	0.0255763	0.0302011	0.0141252	0.234972	0.111166	1.17688		Lysophosphatidylcholine acyltransferase 1 OS	LPCAT1	0.0559875	0.0256491	0.0301979	0.0140838	-0.250001	0.128067	0.840896
Solute carrier family 12 member 2 OS	SLC12A2	0.047316	0.021376	0.0303207	0.0141667	0.205168	0.0925276	1.15282		SWI/SNF complex subunit SMARCC1 OS	SMARCC1	0.0634809	0.0296685	0.0304559	0.0142497	-0.260841	0.135942	0.834601
Tight junction protein ZO-1 OS	TJP1	0.0404927	0.0176721	0.030378	0.0142082	0.139788	0.0605869	1.10174		Replication protein A 32 kDa subunit OS	RPA2	0.0623791	0.0288779	0.0306289	0.0144141	-0.27528	0.146224	0.82629
Golgi phosphoprotein 3 OS	GOLPH3	0.0581904	0.026683	0.0304692	0.0142909	0.248541	0.121246	1.18801		Coiled-coil domain-containing protein 58 OS	CCDC58	0.0506999	0.0233133	0.0306511	0.014455	-0.268976	0.142058	0.829909
Nucleolar protein 9 OS	NOP9	0.053854	0.0243277	0.0304927	0.014332	0.21397	0.0988716	1.15988		Mothers against decapentaplegic homolog 5 OS	SMAD5	0.0526443	0.0238851	0.0306626	0.0144958	-0.215982	0.104244	0.86096
KN motif and ankyrin repeat domain-containing protein 2 OS	KANK2	0.0479644	0.0218784	0.0305417	0.0143731	0.207058	0.0938542	1.15433		5'-nucleotidase domain-containing protein 2 OS	NT5DC2	0.049712	0.0225981	0.0312659	0.0147812	-0.203849	0.0963803	0.868231
Titin OS	TTN	0.0433113	0.0190061	0.0307475	0.0145365	0.160557	0.0705142	1.11772		Histone deacetylase 2 OS	HDAC2	0.0591082	0.0271969	0.0315166	0.0149038	-0.230061	0.116215	0.852599
Guanine nucleotide-binding protein-like 1 OS	GNL1	0.0463772	0.0205692	0.0308853	0.0145774	0.187817	0.0837965	1.13904		Zinc finger CCCH domain-containing protein 4 OS	ZC3H4	0.0475333	0.0215205	0.0315894	0.0149446	-0.208921	0.100691	0.865184
Proteasome subunit alpha type-3 OS	PSMA3	0.0544694	0.0246979	0.0309197	0.0146181	0.197791	0.0906653	1.14694		Peptidyl-prolyl cis-trans isomerase NIMA-interacting 1 OS	PIN1	0.0565848	0.0257957	0.0316153	0.0150257	-0.20954	0.101559	0.864813
Leucine-rich repeat and calponin homology domain-containing protein 3 OS	LRCH3	0.0579224	0.026463	0.0309568	0.0146588	0.250439	0.123843	1.18957		Histone H2B type 3-B OS	HIST3H2BB	0.066846	0.0314514	0.0316366	0.0151061	-0.312103	0.17007	0.805467
Tumor protein D54 OS	TPD52L2	0.0658613	0.0309512	0.0310474	0.0146994	0.268424	0.139482	1.20449		Signal recognition particle 14 kDa protein OS	SRP14	0.0703033	0.0337084	0.0318388	0.0152262	-0.3028	0.166212	0.810677
Tropomyosin alpha-4 chain OS	TPM4	0.0650391	0.0305247	0.0312334	0.0147404	0.281533	0.155339	1.21549		General transcription factor 3C polypeptide 1 OS	GTF3C1	0.0691499	0.0327991	0.031942	0.0153852	-0.285103	0.155702	0.820683
2,4-dienoyl-CoA reductase, mitochondrial OS	DECR1	0.0616318	0.0285131	0.0313984	0.0148221	0.261359	0.135041	1.19861		mRNA turnover protein 4 homolog OS	MRTO4	0.0623871	0.0289503	0.0320172	0.0154247	-0.25318	0.134006	0.839045
Very-long-chain 3-oxoacyl-CoA reductase OS	HSD17B12	0.0667955	0.0313087	0.0314627	0.014863	0.2797	0.152556	1.21394		Thioredoxin-dependent peroxide reductase, mitochondrial OS	PRDX3	0.0469663	0.0210861	0.0320529	0.0155033	-0.1581	0.0700837	0.896205
PRKC apoptosis WT1 regulator protein OS	PAWR	0.0578063	0.0263158	0.0315988	0.0149852	0.241729	0.118067	1.18241		MKI67 FHA domain-interacting nucleolar phosphoprotein OS	NIFK	0.0627446	0.0292388	0.0323692	0.015543	-0.263274	0.141807	0.833195
Acyl-CoA dehydrogenase family member 11 OS	ACAD11	0.0594017	0.0273426	0.031633	0.015066	0.245053	0.120887	1.18514		Geranylgeranyl pyrophosphate synthase OS	GGPS1	0.0589091	0.0269779	0.0324433	0.0156223	-0.245113	0.128804	0.843749
Pre-mRNA cleavage complex 2 protein Pcf11 OS	PCF11	0.0534281	0.0241796	0.0316682	0.0151461	0.207074	0.0959653	1.15434		Leucine-rich repeat-containing protein 47 OS	LRRC47	0.0446226	0.0197501	0.0324592	0.0156617	-0.128586	0.0555225	0.914727
Switch-associated protein 70 OS	SWAP70	0.0632057	0.0295249	0.0317843	0.0151862	0.257884	0.132447	1.19572		RNA-binding protein 12B OS	RBM12B	0.0434835	0.0190807	0.0327291	0.0157804	-0.173891	0.0792698	0.886448
Sodium bicarbonate cotransporter 3 OS	SLC4A7	0.0540722	0.0244019	0.0318943	0.0152662	0.21736	0.102086	1.1626		YLP motif-containing protein 1 OS	YLPM1	0.0469559	0.021013	0.0327335	0.0158197	-0.156876	0.0698699	0.896965
Xaa-Pro aminopeptidase 1 OS	XPNPEP1	0.0614918	0.0283677	0.0319059	0.015306	0.247013	0.123195	1.18675		RNA-binding protein with multiple splicing 2 OS	RBPMS2	0.0702007	0.0335699	0.033116	0.0159384	-0.317062	0.17566	0.802703
Ubiquitin carboxyl-terminal hydrolase 5 OS	USP5	0.044304	0.0195275	0.0319176	0.0153456	0.151195	0.0670417	1.11049		Nuclear pore complex protein Nup107 OS	NUP107	0.0485881	0.0220934	0.0331519	0.0160173	-0.17475	0.079774	0.885921
Glycogen synthase kinase-3 alpha OS	GSK3A	0.0465917	0.0206438	0.0320423	0.015464	0.212439	0.0983727	1.15864		ATP-dependent RNA helicase DDX51 OS	DDX51	0.0494475	0.0224536	0.0332745	0.016135	-0.220366	0.111998	0.858348
Vasorin OS	VASN	0.0568463	0.0258694	0.0324058	0.0155827	0.226612	0.10875	1.17008		Chromobox protein homolog 1 OS	CBX1	0.0682561	0.0323043	0.033287	0.016174	-0.303456	0.168514	0.810309
Disks large-associated protein 4 OS	DLGAP4	0.0546087	0.0248445	0.032563	0.0157012	0.228228	0.109367	1.1714		Condensin complex subunit 1 OS	NCAPD2	0.0652627	0.0306672	0.0332889	0.0162128	-0.274179	0.150996	0.826921
LIM domain and actin-binding protein 1 OS	LIMA1	0.0718803	0.0343356	0.0327016	0.0157408	0.29513	0.172866	1.227		Polyadenylate-binding protein 2 OS	PABPN1	0.0604448	0.027709	0.0336741	0.0163687	-0.202926	0.100231	0.868787
Protein Churchill OS	CHURC1	0.0629528	0.0294533	0.0327793	0.0158589	0.234969	0.116246	1.17688		SAFB-like transcription modulator OS	SLTM	0.0501148	0.0228857	0.0337595	0.0164464	-0.175264	0.0806982	0.885605
Tumor susceptibility gene 101 protein OS	TSG101	0.060882	0.028002	0.0330672	0.0158987	0.222802	0.108403	1.167		AT-rich interactive domain-containing protein 1A OS	ARID1A	0.0663219	0.0310942	0.0340622	0.0165632	-0.263586	0.145438	0.833015
Ubiquitin-protein ligase E3C OS	UBE3C	0.0457434	0.0201961	0.0331329	0.0159779	0.185883	0.0849033	1.13751		Structural maintenance of chromosomes protein 1A OS	SMC1A	0.0599523	0.0275619	0.0341377	0.0166409	-0.213742	0.108187	0.862298
Glycogenin-1 OS	GYG1	0.0688451	0.0325878	0.0332166	0.0160566	0.268404	0.147099	1.20447		Splicing factor 1 OS	SF1	0.0462145	0.0204202	0.0341919	0.0166796	-0.162827	0.0739841	0.893273
Guanine nucleotide-binding protein subunit beta-4 OS	GNB4	0.0578726	0.0263895	0.0332345	0.0160959	0.234739	0.115297	1.17669		Quinone oxidoreductase OS	CRYZ	0.0547178	0.0249177	0.0343	0.0167184	-0.189228	0.0903474	0.877075
WASH complex subunit 2A OS	WASHC2A	0.0702341	0.0336392	0.0333968	0.0162517	0.268726	0.147518	1.20474		Cell growth-regulating nucleolar protein OS	LYAR	0.0592502	0.0272698	0.034306	0.0167571	-0.24284	0.130195	0.84508
AP-3 complex subunit delta-1 OS	AP3D1	0.0597996	0.0274888	0.0335078	0.0162906	0.207031	0.0993402	1.15431		Glutamine--fructose-6-phosphate aminotransferase [isomerizing		0.057526	0.0260186	0.0345295	0.0168731	-0.215297	0.109442	0.861369
Protein canopy homolog 2 OS	CNPY2	0.0508332	0.0234549	0.0336697	0.0163298	0.176831	0.0810248	1.1304		Ribosomal biogenesis protein LAS1L OS	LAS1L	0.0622402	0.0287323	0.0345403	0.0169115	-0.198738	0.0987615	0.871313
Tax1-binding protein 3 OS	TAX1BP3	0.0679202	0.0320213	0.0336916	0.0164076	0.2505	0.130495	1.18962		Nucleoporin NDC1 OS	NDC1	0.0814885	0.0386277	0.0347793	0.0170273	-0.302368	0.173922	0.810921
Protein LYRIC OS	MTDH	0.0639001	0.0300251	0.0338598	0.0164853	0.219369	0.108191	1.16422		10 kDa heat shock protein, mitochondrial OS	HSPE1	0.0754114	0.0355488	0.0355072	0.0173358	-0.28324	0.162455	0.821744
Dystonin OS	DST	0.0475695	0.021664	0.0339944	0.0165243	0.1821	0.0836009	1.13453		Ribosomal protein S6 kinase alpha-1 OS	RPS6KA1	0.0729125	0.034546	0.0356064	0.0174132	-0.252361	0.141195	0.839521
Protein TFG OS	TFG	0.0649327	0.0304534	0.0340832	0.0166021	0.236761	0.119634	1.17834		Nardilysin OS	NRDC	0.0557233	0.0254301	0.0356961	0.0174519	-0.168238	0.079221	0.889929
Vesicle-associated membrane protein-associated protein A OS	VAPA	0.0580927	0.0265366	0.0343821	0.0167957	0.203391	0.0973125	1.1514		RNA-binding protein Musashi homolog 1 OS	MSI1	0.0770768	0.0366181	0.0359508	0.0175294	-0.301622	0.174084	0.811339
Synaptobrevin homolog YKT6 OS	YKT6	0.0614081	0.0282215	0.0344797	0.0168344	0.236023	0.118665	1.17774		Probable ATP-dependent RNA helicase DDX20 OS	DDX20	0.0701221	0.0334308	0.0361083	0.0175684	-0.263771	0.149444	0.832908
3-ketoacyl-CoA thiolase, peroxisomal OS	ACAA1	0.064755	0.0303103	0.0346604	0.0169501	0.239121	0.12214	1.18027		WD40 repeat-containing protein SMU1 OS	SMU1	0.0543848	0.0245502	0.036242	0.0176849	-0.181748	0.0870443	0.881634
Prolyl endopeptidase OS	PREP	0.0509084	0.0235255	0.0347757	0.0169888	0.174007	0.080319	1.12819		Transcription factor BTF3 OS	BTF3	0.0663977	0.0311657	0.0362896	0.0177236	-0.224867	0.120425	0.855674
Golgin subfamily A member 4 OS	GOLGA4	0.0521159	0.0237396	0.0348442	0.0170658	0.182275	0.0847342	1.13467		YTH domain-containing family protein 2 OS	YTHDF2	0.0748957	0.0353334	0.0364752	0.0178011	-0.265556	0.152345	0.831878
Huntingtin-interacting protein 1-related protein OS	HIP1R	0.0507348	0.0233842	0.0349396	0.0171043	0.201352	0.095048	1.14978		Histone H2A.Z OS	H2AFZ	0.0696302	0.0330809	0.0367269	0.0178403	-0.235341	0.129643	0.849484
Golgi SNAP receptor complex member 1 OS	GOSR1	0.0589362	0.027051	0.0350004	0.0171428	0.222837	0.10939	1.16703		U2 snRNP-associated SURP motif-containing protein OS	U2SURP	0.0787493	0.0371876	0.0373715	0.0179591	-0.236786	0.133873	0.848634
Glia maturation factor beta OS	GMFB	0.069902	0.0332911	0.0350124	0.0171811	0.262015	0.146857	1.19915		Chromodomain-helicase-DNA-binding protein 1-like OS	CHD1L	0.0755602	0.0356206	0.0374049	0.017999	-0.24282	0.137589	0.845092
Glucose 1,6-bisphosphate synthase OS	PGM2L1	0.0679603	0.0320922	0.0351622	0.0172196	0.237402	0.122386	1.17887		Deoxyhypusine hydroxylase OS	DOHH	0.0675487	0.0318082	0.0374765	0.0180389	-0.221596	0.119617	0.857616
WASH complex subunit 5 OS	WASHC5	0.0710187	0.0339182	0.0352567	0.0172582	0.252067	0.135873	1.19091		Stress-70 protein, mitochondrial OS	HSPA9	0.074542	0.035118	0.0378434	0.0182391	-0.203135	0.108858	0.868661
Protein VAC14 homolog OS	VAC14	0.0655012	0.03088	0.0354838	0.017297	0.212377	0.105898	1.1586		C-1-tetrahydrofolate synthase, cytoplasmic OS	MTHFD1	0.0686585	0.0324463	0.0378603	0.0182788	-0.241294	0.135394	0.845986
Dynein light chain Tctex-type 1 OS	DYNLT1	0.0577116	0.0261676	0.0356032	0.0173746	0.20511	0.098973	1.15277		Pumilio homolog 1 OS	PUM1	0.0637113	0.0298829	0.0383214	0.0184374	-0.206133	0.107743	0.866857
Mitochondrial Rho GTPase 1 OS	RHOT1	0.0544721	0.0247712	0.0357667	0.0174905	0.199931	0.095381	1.14864		Metastasis-associated protein MTA1 OS	MTA1	0.0624394	0.0290225	0.0383564	0.0184774	-0.205497	0.10702	0.86724
MICOS complex subunit MIC13 OS	MIC13	0.0606826	0.0279288	0.036113	0.0176073	0.221691	0.110112	1.1661		60S ribosomal protein L11 OS	RPL11	0.0622242	0.0286593	0.038704	0.0185974	-0.167705	0.0822737	0.890257
Epidermal growth factor receptor kinase substrate 8 OS	EPS8	0.0654387	0.0308092	0.0361396	0.017646	0.20116	0.0998375	1.14962		Tyrosine-protein kinase receptor TYRO3 OS	TYRO3	0.0687956	0.0325171	0.0387607	0.0186375	-0.252473	0.144532	0.839456
Collagen alpha-1(VI) chain OS	COL6A1	0.0698037	0.0332211	0.036322	0.0177623	0.233322	0.121379	1.17554		SUMO-conjugating enzyme UBC9 OS	UBE2I	0.0581416	0.0266099	0.0388145	0.0187173	-0.193987	0.0981305	0.874187
Glucosidase 2 subunit beta OS	PRKCSH	0.0747414	0.0351899	0.0369277	0.0178797	0.230201	0.121763	1.173		Cyclin-dependent kinase 16 OS	CDK16	0.0758583	0.0359072	0.0393518	0.0188791	-0.233123	0.132894	0.850791
Arf-GAP with coiled-coil, ANK repeat and PH domain-containing protein 2 OS	ACAP2	0.0576362	0.0260932	0.0369368	0.017919	0.199394	0.096577	1.14822		RNA-binding motif protein, X chromosome OS	RBMX	0.062812	0.0293819	0.0394117	0.0189193	-0.160064	0.0785873	0.894985
Protein SEC13 homolog OS	SEC13	0.0690105	0.0327287	0.0376886	0.0180791	0.226658	0.117654	1.17012		Cleavage and polyadenylation specificity factor subunit 5 OS	NUDT21	0.0674464	0.031737	0.0394869	0.0189596	-0.180667	0.0921171	0.882295
Active breakpoint cluster region-related protein OS	ABR	0.0839274	0.0398525	0.0377642	0.0181193	0.245638	0.137453	1.18562		Phosphoribosyl pyrophosphate synthase-associated protein 1 OS	PRPSAP1	0.0719875	0.0344054	0.0395149	0.0190397	-0.206743	0.111727	0.866491
Sorting nexin-6 OS	SNX6	0.0660771	0.0310226	0.0377727	0.0181593	0.203135	0.102053	1.1512		Periodic tryptophan protein 2 homolog OS	PWP2	0.0693594	0.0328697	0.0395732	0.0190796	-0.216679	0.11851	0.860544
Rab GTPase-binding effector protein 1 OS	RABEP1	0.0554345	0.0252837	0.0378122	0.0181992	0.204004	0.0994187	1.15189		Protein RCC2 OS	RCC2	0.0836977	0.0394926	0.0398769	0.0191998	-0.256832	0.153574	0.836924
Importin subunit alpha-6 OS	KPNA5	0.0549368	0.0249911	0.0378918	0.0183184	0.163577	0.0775949	1.12006		Protein kinase C and casein kinase substrate in neurons protein 3 OS	PACSIN3	0.0720951	0.034475	0.0401407	0.0193201	-0.222196	0.124166	0.857259
Nuclear factor NF-kappa-B p105 subunit OS	NFKB1	0.0562825	0.0257222	0.0378945	0.0183579	0.185126	0.0889339	1.13692		TELO2-interacting protein 2 OS	TTI2	0.0839604	0.039924	0.0403319	0.0194005	-0.274664	0.166149	0.826643
Importin subunit alpha-5 OS	KPNA1	0.0637034	0.0298117	0.0380193	0.0183974	0.186029	0.0917224	1.13763		Actin-like protein 6A OS	ACTL6A	0.0614833	0.0282948	0.0403776	0.0194406	-0.160695	0.0786426	0.894594
Unconventional myosin-Va OS	MYO5A	0.0634578	0.0295968	0.0383906	0.0185172	0.199188	0.0990809	1.14805		CTP synthase 1 OS	CTPS1	0.0878182	0.0420018	0.0404024	0.0195204	-0.26821	0.163547	0.830349
Hepatoma-derived growth factor-related protein 2 OS	HDGFL2	0.061009	0.0280752	0.0385997	0.0185573	0.187319	0.0917231	1.13865		T-complex protein 1 subunit zeta OS	CCT6A	0.0504829	0.0232422	0.0405173	0.0196395	-0.122762	0.0568244	0.918428
FERM domain-containing protein 4A OS	FRMD4A	0.054201	0.024476	0.038781	0.0186775	0.18366	0.088445	1.13576		NudC domain-containing protein 2 OS	NUDCD2	0.0812186	0.0382675	0.0408717	0.0199544	-0.24354	0.144252	0.84467
1-phosphatidylinositol 4,5-bisphosphate phosphodiesterase beta-3 OS	PLCB3	0.0676272	0.0318793	0.0392483	0.0187579	0.19692	0.0997983	1.14625		Histone H2B type 1-K OS	HIST1H2BK	0.0875883	0.0417886	0.0413434	0.0201896	-0.279823	0.171803	0.823692
B-cell CLL/lymphoma 9-like protein OS	BCL9L	0.0758089	0.0358358	0.0392795	0.0187984	0.225173	0.120733	1.16892		Glutamate-rich WD repeat-containing protein 1 OS	GRWD1	0.0769897	0.0365471	0.0417461	0.0202293	-0.234003	0.136495	0.850272
2',5'-phosphodiesterase 12 OS	PDE12	0.0623544	0.0288053	0.0393016	0.0188388	0.20284	0.101288	1.15096		Poly(U)-binding-splicing factor PUF60 OS	PUF60	0.0573271	0.025944	0.0418031	0.0202689	-0.139673	0.0667653	0.907725
Transcription factor 25 OS	TCF25	0.0790356	0.0374741	0.0395001	0.0189997	0.243283	0.137481	1.18368		SRA stem-loop-interacting RNA-binding protein, mitochondrial OS	SLIRP	0.0880131	0.0420729	0.0419364	0.0203876	-0.253882	0.155473	0.838637
Transcriptional enhancer factor TEF-1 OS	TEAD1	0.0748165	0.0352617	0.0397086	0.0191197	0.227171	0.122056	1.17054		Serine/threonine-protein kinase VRK1 OS	VRK1	0.0753697	0.035477	0.0420604	0.0204271	-0.232151	0.134838	0.851365
Importin subunit alpha-4 OS	KPNA3	0.0696539	0.033151	0.0398101	0.0191598	0.200418	0.102901	1.14903		Bromodomain-containing protein 8 OS	BRD8	0.0907392	0.0431523	0.0422028	0.0205453	-0.256059	0.158363	0.837372
Pre-mRNA-splicing factor ISY1 homolog OS	ISY1	0.0749986	0.035405	0.0399229	0.0192399	0.231107	0.12541	1.17373		PC4 and SFRS1-interacting protein OS	PSIP1	0.0790092	0.0374027	0.042356	0.0207018	-0.220368	0.127095	0.858346
Dihydrolipoyl dehydrogenase, mitochondrial OS	DLD	0.0550412	0.0251372	0.0400564	0.01928	0.153626	0.0736351	1.11236		Spermidine synthase OS	SRM	0.0610139	0.0281481	0.0424401	0.0207409	-0.183523	0.0938247	0.88055
Phosphatidylinositol 4-kinase alpha OS	PI4KA	0.0642371	0.0300965	0.0402872	0.0193603	0.185382	0.09246	1.13712		PEST proteolytic signal-containing nuclear protein OS	PCNP	0.068861	0.0326583	0.0424595	0.0207799	-0.163452	0.0834891	0.892886
Mothers against decapentaplegic homolog 4 OS	SMAD4	0.0671841	0.0315943	0.0403849	0.0194806	0.172508	0.0869098	1.12702		Heterogeneous nuclear ribonucleoprotein H2 OS	HNRNPH2	0.0686302	0.0323754	0.0427379	0.020974	-0.186802	0.0980872	0.878551
ERO1-like protein alpha OS	ERO1A	0.0674048	0.0316657	0.0404487	0.0195602	0.205682	0.105325	1.15323		CCAAT/enhancer-binding protein zeta OS	CEBPZ	0.0711003	0.0339878	0.0429195	0.0210515	-0.191792	0.102626	0.875517
Pyridoxal kinase OS	PDXK	0.0785878	0.0371157	0.0404784	0.0195999	0.240431	0.136262	1.18135		Gamma-enolase OS	ENO2	0.0677085	0.0319502	0.043258	0.0210908	-0.168782	0.086225	0.889594
COP9 signalosome complex subunit 4 OS	COPS4	0.055348	0.0252105	0.0405742	0.0196791	0.147091	0.070661	1.10733		Methyl-CpG-binding domain protein 3 OS	MBD3	0.0963486	0.0462454	0.0433126	0.0211691	-0.282122	0.179047	0.822381
Disks large homolog 5 OS	DLG5	0.0627591	0.0293104	0.0406363	0.0197186	0.19039	0.0949329	1.14107		Nuclear pore complex protein Nup50 OS	NUP50	0.0939621	0.0450322	0.04342	0.0213635	-0.237227	0.14692	0.848374
E3 ubiquitin-protein ligase ARIH1 OS	ARIH1	0.0765918	0.0363338	0.0406819	0.0197581	0.207836	0.110877	1.15495		LINE-1 type transposase domain-containing protein 1 OS	L1TD1	0.104722	0.0500364	0.0435035	0.0214789	-0.294948	0.190913	0.815102
Early endosome antigen 1 OS	EEA1	0.0817245	0.0386995	0.0407472	0.0197976	0.22253	0.122719	1.16678		Proteasome assembly chaperone 1 OS	PSMG1	0.099786	0.0477497	0.0438843	0.0215559	-0.275322	0.177037	0.826266
UDP-N-acetylhexosamine pyrophosphorylase OS	UAP1	0.0789307	0.0373311	0.0407491	0.0198369	0.229215	0.126286	1.1722		5'-3' exoribonuclease 2 OS	XRN2	0.0804637	0.0379783	0.0442304	0.021673	-0.197124	0.111037	0.872288
Ribosome maturation protein SBDS OS	SBDS	0.0762828	0.0361917	0.0407796	0.0198761	0.223723	0.120987	1.16774		Uroporphyrinogen decarboxylase OS	UROD	0.0953494	0.0456026	0.044372	0.0217509	-0.248998	0.157423	0.841481
N-terminal kinase-like protein OS	SCYL1	0.0758801	0.0359783	0.0408516	0.0199153	0.207263	0.110242	1.1545		Chromodomain-helicase-DNA-binding protein 4 OS	CHD4	0.088212	0.0421441	0.0444221	0.0217897	-0.21993	0.13212	0.858607
Thioredoxin domain-containing protein 9 OS	TXNDC9	0.0806173	0.0380505	0.0409635	0.0199935	0.229079	0.127105	1.17209		Single-stranded DNA-binding protein, mitochondrial OS	SSBP1	0.0819768	0.0387715	0.0444959	0.0218286	-0.194983	0.110269	0.873583
26S proteasome non-ATPase regulatory subunit 13 OS	PSMD13	0.0590383	0.027124	0.0409646	0.0200325	0.155714	0.0758677	1.11397		RNA-binding protein 6 OS	RBM6	0.0829553	0.0392035	0.0447761	0.0219836	-0.198174	0.113216	0.871653
Guanine nucleotide-binding protein G(i) subunit alpha-1 OS	GNAI1	0.0694742	0.0329403	0.0412801	0.0200719	0.198623	0.102348	1.1476		Beta-enolase OS	ENO3	0.0636822	0.0297402	0.0448907	0.0220224	-0.152283	0.0759053	0.899826
Piezo-type mechanosensitive ion channel component 1 OS	PIEZO1	0.0850492	0.0404248	0.0413041	0.0201112	0.243796	0.143089	1.1841		Adenylate kinase 2, mitochondrial OS	AK2	0.0930021	0.0441667	0.0449004	0.0220612	-0.227036	0.140128	0.854388
Cytosolic purine 5'-nucleotidase OS	NT5C2	0.0865299	0.0410731	0.0413269	0.0201505	0.232475	0.132746	1.17485		28S ribosomal protein S9, mitochondrial OS	MRPS9	0.0895933	0.0425746	0.0452964	0.0222549	-0.241186	0.149967	0.84605
TRIO and F-actin-binding protein OS	TRIOBP	0.0603001	0.0276354	0.041841	0.0203085	0.192826	0.0964218	1.143		Casein kinase II subunit alpha OS	CSNK2A1	0.0870765	0.0414317	0.0453373	0.0222937	-0.181751	0.103896	0.881632
26S proteasome non-ATPase regulatory subunit 14 OS	PSMD14	0.0626876	0.0291669	0.0419288	0.0203481	0.17749	0.0883201	1.13091		Stathmin OS	STMN1	0.0954663	0.0457454	0.0454887	0.0224096	-0.260889	0.166823	0.834573
Vesicle-fusing ATPase OS	NSF	0.0668434	0.0313802	0.042101	0.0204666	0.166507	0.0841156	1.12234		DNA-directed RNA polymerase III subunit RPC3 OS	POLR3C	0.0779022	0.0370438	0.0455099	0.0224481	-0.213206	0.123475	0.862618
Melanoma-associated antigen D2 OS	MAGED2	0.0854726	0.0404969	0.0421225	0.020506	0.226603	0.128395	1.17008		Exosome component 10 OS	EXOSC10	0.0910602	0.0432245	0.0455365	0.0224865	-0.217714	0.132468	0.859927
Regulator of microtubule dynamics protein 3 OS	RMDN3	0.0856862	0.0406411	0.0422029	0.0205846	0.22093	0.124484	1.16548		Sorting nexin-5 OS	SNX5	0.0938114	0.0446022	0.0456215	0.0225631	-0.229378	0.142947	0.853003
Polycystin-2 OS	PKD2	0.07624	0.0361206	0.0422313	0.0206237	0.215008	0.115792	1.16071		Probable ATP-dependent RNA helicase DDX56 OS	DDX56	0.0808857	0.0381228	0.0456828	0.0226775	-0.206413	0.119217	0.866689
Glyoxylate reductase/hydroxypyruvate reductase OS	GRHPR	0.0680775	0.032163	0.0422514	0.0206628	0.161831	0.0823575	1.11871		NADH-cytochrome b5 reductase 2 OS	CYB5R2	0.0898894	0.0426469	0.0459443	0.0227158	-0.236283	0.146884	0.84893
Phostensin OS	PPP1R18	0.0885262	0.0422156	0.0424901	0.0208188	0.235131	0.137303	1.17701		Splicing factor 3B subunit 1 OS	SF3B1	0.0664478	0.031237	0.0466247	0.0229849	-0.155846	0.0791228	0.897606
Dolichyl-diphosphooligosaccharide--protein glycosyltransferase subunit 1 OS	RPN1	0.0836553	0.0394201	0.042493	0.0208576	0.232735	0.133146	1.17506		WD repeat-containing protein 75 OS	WDR75	0.0840558	0.0399954	0.0475871	0.0232207	-0.205055	0.120557	0.867506
Interferon regulatory factor 3 OS	IRF3	0.0856798	0.0405691	0.0425161	0.0208963	0.211735	0.118676	1.15808		ATP-dependent RNA helicase DDX24 OS	DDX24	0.0989226	0.0473905	0.0477289	0.0232602	-0.247244	0.16056	0.842504
Kinesin-like protein KIF1A OS	KIF1A	0.0767511	0.036405	0.0427076	0.0209352	0.209724	0.112843	1.15647		Ribonucleoside-diphosphate reductase subunit M2 OS	RRM2	0.0995676	0.0475342	0.0480011	0.0234572	-0.259044	0.169162	0.835641
Xaa-Pro dipeptidase OS	PEPD	0.0838818	0.0397808	0.0427526	0.0210127	0.226859	0.128363	1.17028		Protein DDI1 homolog 2 OS	DDI2	0.0982191	0.0471768	0.0480595	0.0234964	-0.230003	0.147352	0.852633
Polypeptide N-acetylgalactosaminyltransferase 1 OS	GALNT1	0.0653259	0.0307382	0.0432666	0.02113	0.174522	0.0879868	1.12859		Developmentally-regulated GTP-binding protein 1 OS	DRG1	0.082513	0.0391313	0.0484961	0.0236151	-0.1684	0.0934321	0.889829
Isopentenyl-diphosphate Delta-isomerase 1 OS	IDI1	0.078813	0.0372594	0.0433864	0.0212082	0.209149	0.113733	1.15601		ES1 protein homolog, mitochondrial OS	C21orf33	0.0923008	0.0438053	0.0485383	0.0236546	-0.210728	0.12938	0.864101
26S proteasome non-ATPase regulatory subunit 7 OS	PSMD7	0.063809	0.0299541	0.0433966	0.0212472	0.157588	0.0788253	1.11542		Heterogeneous nuclear ribonucleoproteins A2/B1 OS	HNRNPA2B1	0.113427	0.0543346	0.0489543	0.0239692	-0.25558	0.174751	0.83765
Pre-B-cell leukemia transcription factor-interacting protein 1 OS	PBXIP1	0.0760073	0.0360494	0.0434159	0.0212861	0.206772	0.110892	1.1541		Ran-binding protein 9 OS	RANBP9	0.0850357	0.0402814	0.0494015	0.0242034	-0.1864	0.107134	0.878796
Anoctamin-10 OS	ANO10	0.0820488	0.0388434	0.0434186	0.0213249	0.228177	0.129269	1.17135		Ubiquitin carboxyl-terminal hydrolase 1 OS	USP1	0.0824694	0.0389877	0.0494096	0.0242425	-0.186268	0.105877	0.878876
Glucose-6-phosphate isomerase OS	GPI	0.0778054	0.0369018	0.0434607	0.0214021	0.204764	0.110539	1.1525		Phosphatase and actin regulator 4 OS	PHACTR4	0.11047	0.052734	0.0495402	0.0244362	-0.235901	0.158979	0.849154
Wiskott-Aldrich syndrome protein family member 2 OS	WASF2	0.0713314	0.0341271	0.0434676	0.0214405	0.188486	0.0979864	1.13957		M-phase phosphoprotein 6 OS	MPHOSPH6	0.113235	0.0540442	0.0495854	0.0245132	-0.266051	0.182219	0.831593
Cdc42 effector protein 1 OS	CDC42EP1	0.087593	0.0418597	0.0435306	0.0215172	0.221883	0.126899	1.16625		Inner centromere protein OS	INCENP	0.117416	0.055941	0.0496642	0.0245516	-0.270487	0.18751	0.82904
Glycogen synthase kinase-3 beta OS	GSK3B	0.0795928	0.037618	0.0441434	0.021595	0.212951	0.116854	1.15906		Vascular cell adhesion protein 1 OS	VCAM1	0.115443	0.054916	0.0505016	0.0248985	-0.255966	0.177185	0.837426
Alpha-2-macroglobulin receptor-associated protein OS	LRPAP1	0.0695395	0.0330106	0.0441895	0.021634	0.19371	0.100566	1.1437		E3 ubiquitin-protein ligase TRIM33 OS	TRIM33	0.0778387	0.0369729	0.0505238	0.0249371	-0.183663	0.102519	0.880465
Golgi SNAP receptor complex member 2 OS	GOSR2	0.0768269	0.036476	0.0442967	0.0217119	0.213612	0.116054	1.15959		Ribosome biogenesis protein BRX1 homolog OS	BRIX1	0.0838553	0.039709	0.0505682	0.0249757	-0.18661	0.107124	0.878668
Ubiquitin carboxyl-terminal hydrolase 34 OS	USP34	0.0771396	0.0366889	0.0445107	0.0218674	0.20398	0.110044	1.15187		Dual specificity protein phosphatase 23 OS	DUSP23	0.103651	0.0498201	0.0506521	0.0250909	-0.23805	0.157894	0.847891
Argininosuccinate lyase OS	ASL	0.0850377	0.0403532	0.0445241	0.0219061	0.224171	0.128087	1.16811		RNA 3'-terminal phosphate cyclase-like protein OS	RCL1	0.0814859	0.038556	0.0509269	0.0251679	-0.171813	0.0954234	0.887727
Golgi integral membrane protein 4 OS	GOLIM4	0.0709289	0.0337785	0.044606	0.0219447	0.183051	0.0950594	1.13528		Pre-mRNA-splicing factor SYF1 OS	XAB2	0.0773633	0.0368305	0.0513189	0.0254745	-0.165942	0.0899115	0.891346
Rab GDP dissociation inhibitor alpha OS	GDI1	0.0795187	0.0375461	0.0449224	0.0220999	0.188115	0.101843	1.13927		Terminal uridylyltransferase 4 OS	ZCCHC11	0.0885877	0.0422869	0.0514258	0.0255509	-0.187865	0.110511	0.877904
Breast cancer anti-estrogen resistance protein 1 OS	BCAR1	0.0938879	0.044818	0.0449721	0.0221385	0.238025	0.146349	1.17938		Protein RRP5 homolog OS	PDCD11	0.0830037	0.0392755	0.0514665	0.0255889	-0.196973	0.115538	0.872379
ATP-citrate synthase OS	ACLY	0.0605538	0.0277825	0.0451821	0.0221774	0.141391	0.0702365	1.10297		Mitochondrial import receptor subunit TOM34 OS	TOMM34	0.09389	0.0448895	0.0515905	0.025627	-0.200241	0.12303	0.870405
KDEL motif-containing protein 1 OS	KDELC1	0.0893153	0.0424308	0.04519	0.0222161	0.227144	0.133311	1.17052		RCC1-like G exchanging factor-like protein OS	RCC1L	0.0980034	0.0468195	0.0516371	0.0256651	-0.225211	0.145518	0.85547
Transcriptional regulator ATRX OS	ATRX	0.0709825	0.0338484	0.0453753	0.0223323	0.186902	0.0975129	1.13832		40S ribosomal protein S19 OS	RPS19	0.0936604	0.0443123	0.0516393	0.0257031	-0.175395	0.104014	0.885525
Ubiquitin carboxyl-terminal hydrolase 47 OS	USP47	0.0671622	0.0315229	0.0454504	0.022371	0.161869	0.0825153	1.11874		YEATS domain-containing protein 4 OS	YEATS4	0.1022	0.0490367	0.051671	0.0257788	-0.231318	0.152482	0.851856
V-type proton ATPase catalytic subunit A OS	ATP6V1A	0.0712849	0.0340575	0.045538	0.0225248	0.167963	0.0872061	1.12347		BRCA2 and CDKN1A-interacting protein OS	BCCIP	0.123882	0.0595991	0.0519963	0.0258549	-0.253985	0.181332	0.838577
Ubiquitin-conjugating enzyme E2 variant 2 OS	UBE2V2	0.0732988	0.034759	0.0456515	0.0226013	0.156532	0.0823136	1.1146		DNA (cytosine-5)-methyltransferase 3A OS	DNMT3A	0.101443	0.0487513	0.0521638	0.0260066	-0.209022	0.134302	0.865124
Serine/threonine-protein kinase DCLK2 OS	DCLK2	0.0867149	0.0412883	0.0456778	0.0226395	0.203742	0.115112	1.15168		Complement component 1 Q subcomponent-binding protein, mitochondrial OS	C1QBP	0.106361	0.0507613	0.0523182	0.0261199	-0.232869	0.156197	0.850941
Ubiquitin thioesterase OTUB1 OS	OTUB1	0.0701423	0.0335004	0.046062	0.0227542	0.171861	0.0889413	1.12651		Ubiquitin carboxyl-terminal hydrolase 48 OS	USP48	0.0814447	0.0384841	0.0525281	0.0261955	-0.182574	0.103723	0.881129
Oxidation resistance protein 1 OS	OXR1	0.0871209	0.0415032	0.0460876	0.0227925	0.219635	0.126415	1.16444		E3 ubiquitin-protein ligase listerin OS	LTN1	0.105372	0.0502537	0.0528071	0.0263092	-0.205717	0.133913	0.867108
Signal recognition particle subunit SRP72 OS	SRP72	0.0643517	0.0302387	0.0461463	0.0228308	0.144332	0.0728745	1.10522		Histone-lysine N-methyltransferase SETD1A OS	SETD1A	0.0803633	0.0379062	0.0532539	0.0265739	-0.179993	0.101625	0.882707
Kinesin light chain 1 OS	KLC1	0.0920125	0.0435153	0.0463954	0.0228694	0.211792	0.123442	1.15813		Cleavage and polyadenylation specificity factor subunit 2 OS	CPSF2	0.081254	0.0383397	0.0534297	0.0266496	-0.159905	0.0878678	0.895084
Tyrosine-protein phosphatase non-receptor type 1 OS	PTPN1	0.0740554	0.0349024	0.046434	0.0229079	0.188046	0.0996583	1.13922		Proliferating cell nuclear antigen OS	PCNA	0.120926	0.0576355	0.053488	0.0266874	-0.230288	0.162672	0.852465
ATPase family AAA domain-containing protein 2B OS	ATAD2B	0.0980004	0.0467476	0.0464749	0.0229463	0.225429	0.137186	1.16913		Serine/threonine-protein kinase PLK1 OS	PLK1	0.0938586	0.0446743	0.0534953	0.0267251	-0.194066	0.118622	0.874139
Coiled-coil domain-containing protein 50 OS	CCDC50	0.0772907	0.0367598	0.0470415	0.023024	0.179355	0.0961509	1.13238		Inositol monophosphatase 2 OS	IMPA2	0.0980248	0.0468912	0.0536346	0.0267629	-0.21411	0.137405	0.862078
Coatomer subunit zeta-1 OS	COPZ1	0.0876876	0.0419307	0.047232	0.0230633	0.198845	0.112875	1.14778		Calcium homeostasis endoplasmic reticulum protein OS	CHERP	0.111147	0.0530248	0.0537115	0.0268758	-0.22193	0.150755	0.857417
Dihydropteridine reductase OS	QDPR	0.0922492	0.043733	0.0472852	0.0231026	0.214303	0.125631	1.16014		RNA-binding protein FUS OS	FUS	0.0961938	0.0461029	0.0537593	0.0269133	-0.169706	0.101601	0.889024
RING finger protein 214 OS	RNF214	0.0866808	0.0412167	0.0474851	0.023142	0.209381	0.119172	1.15619		Mortality factor 4-like protein 1 OS	MORF4L1	0.121345	0.0581472	0.0540937	0.027064	-0.248659	0.177124	0.841679
Acyl-CoA dehydrogenase family member 9, mitochondrial OS	ACAD9	0.0757834	0.0357643	0.0474852	0.0231813	0.170289	0.0905675	1.12528		Serine/threonine-protein kinase 26 OS	STK26	0.104201	0.0498921	0.0541941	0.027139	-0.211221	0.138403	0.863806
Dual specificity mitogen-activated protein kinase kinase 1 OS	MAP2K1	0.0798307	0.0377618	0.0478712	0.0232997	0.191939	0.104783	1.1423		Kinetochore protein NDC80 homolog OS	NDC80	0.132726	0.0634398	0.054461	0.0272144	-0.266091	0.196104	0.83157
Oxysterol-binding protein 1 OS	OSBP	0.106678	0.0510502	0.0478731	0.0233392	0.238712	0.156954	1.17994		Peroxiredoxin-6 OS	PRDX6	0.0928001	0.0440943	0.0547067	0.0273649	-0.184649	0.110833	0.879863
Lipoma-preferred partner OS	LPP	0.111654	0.0533162	0.0479224	0.0233786	0.256034	0.180527	1.19419		Oxysterol-binding protein-related protein 9 OS	OSBPL9	0.0924981	0.0439498	0.0552825	0.0274787	-0.182199	0.108879	0.881359
Trypsin-1 OS	PRSS1	0.0916106	0.0433695	0.0479418	0.0234179	0.209057	0.121762	1.15593		SWI/SNF-related matrix-associated actin-dependent regulator of chromatin subfamily E member 1 OS	SMARCE1	0.093959	0.0449609	0.055492	0.027517	-0.178034	0.106424	0.883907
Mitochondrial carrier homolog 1 OS	MTCH1	0.106369	0.0508336	0.0483418	0.023536	0.237545	0.15659	1.17898		Kinesin-like protein KIF2C OS	KIF2C	0.120978	0.0577821	0.0555892	0.0275553	-0.243483	0.173649	0.844704
Cell adhesion molecule 4 OS	CADM4	0.0844324	0.0402093	0.0484511	0.0235756	0.202196	0.113468	1.15045		Heterogeneous nuclear ribonucleoprotein D0 OS	HNRNPD	0.123598	0.0592359	0.0556139	0.0275935	-0.197372	0.138257	0.872138
Phosphoglucomutase-2 OS	PGM2	0.0842703	0.040138	0.0485614	0.023694	0.17682	0.0982159	1.13039		Nuclear cap-binding protein subunit 1 OS	NCBP1	0.116514	0.0555754	0.0565683	0.0278624	-0.178391	0.119463	0.883688
Squalene monooxygenase OS	SQLE	0.0823735	0.0389156	0.048651	0.0237335	0.197486	0.109515	1.1467		Guanine nucleotide-binding protein G(s) subunit alpha isoforms XLas OS	GNAS	0.0945912	0.0453175	0.0566556	0.0279012	-0.163916	0.0967887	0.892599
SLAIN motif-containing protein 2 OS	SLAIN2	0.100221	0.0480361	0.0487319	0.0237729	0.227296	0.142468	1.17064		Cytochrome b5 OS	CYB5A	0.0970869	0.0464602	0.0568443	0.0280559	-0.207007	0.132233	0.866333
1-phosphatidylinositol 3-phosphate 5-kinase OS	PIKFYVE	0.0714309	0.0341965	0.0487795	0.0238123	0.186534	0.0986242	1.13803		ATP-dependent RNA helicase DDX18 OS	DDX18	0.119806	0.0568983	0.056915	0.028133	-0.221663	0.156668	0.857576
Rho guanine nucleotide exchange factor 1 OS	ARHGEF1	0.0714948	0.0342659	0.0488032	0.0238516	0.159868	0.0835408	1.11718		Nuclear pore complex protein Nup155 OS	NUP155	0.0798247	0.03769	0.0570185	0.0281716	-0.153589	0.083883	0.899011
Intraflagellar transport protein 122 homolog OS	IFT122	0.0938839	0.0447462	0.048838	0.0238908	0.225173	0.137223	1.16892		Mortality factor 4-like protein 2 OS	MORF4L2	0.105632	0.0503985	0.0570607	0.0282101	-0.204868	0.134779	0.867618
Microtubule-associated protein 1S OS	MAP1S	0.102289	0.0491794	0.0489085	0.02393	0.219713	0.136301	1.1645		Etoposide-induced protein 2.4 homolog OS	EI24	0.125559	0.0604671	0.0571103	0.0282486	-0.231352	0.167825	0.851836
Rho-associated protein kinase 2 OS	ROCK2	0.0814186	0.038412	0.0489569	0.0240082	0.180896	0.0991755	1.13359		Ribonuclease P protein subunit p30 OS	RPP30	0.12042	0.0572675	0.0572401	0.0283256	-0.220093	0.155852	0.85851
Microtubule-associated protein 4 OS	MAP4	0.106184	0.0506163	0.0489597	0.0240471	0.236497	0.15679	1.17813		Alkyldihydroxyacetonephosphate synthase, peroxisomal OS	AGPS	0.0757715	0.0356926	0.0574044	0.0283641	-0.143202	0.0766434	0.905507
AMP deaminase 2 OS	AMPD2	0.0975778	0.0466036	0.0489662	0.0240859	0.206315	0.123546	1.15374		Aladin OS	AAAS	0.138993	0.0667538	0.0576215	0.0284029	-0.244118	0.185787	0.844332
Cytoskeleton-associated protein 5 OS	CKAP5	0.0651932	0.030596	0.0493061	0.0241252	0.114402	0.0577612	1.08253		E3 ubiquitin-protein ligase UHRF1 OS	UHRF1	0.136226	0.0651386	0.0576393	0.0284801	-0.239789	0.180885	0.846869
Transmembrane 9 superfamily member 3 OS	TM9SF3	0.0903523	0.0427919	0.0493415	0.0241643	0.217984	0.128528	1.16311		mRNA-decapping enzyme 1B OS	DCP1B	0.09613	0.0460315	0.0577883	0.0285572	-0.180373	0.109635	0.882475
Tropomyosin beta chain OS	TPM2	0.0912625	0.0432969	0.0494165	0.0242814	0.211592	0.123791	1.15797		Histone H3.2 OS	HIST2H3A	0.123213	0.059163	0.0578307	0.0285957	-0.221862	0.159115	0.857458
GRIP1-associated protein 1 OS	GRIPAP1	0.102784	0.0493929	0.0494229	0.0243202	0.221529	0.138563	1.16597		Bloom syndrome protein OS	BLM	0.0959443	0.0458884	0.0580038	0.0287111	-0.202392	0.128221	0.869108
WASH complex subunit 4 OS	WASHC4	0.0871839	0.0415746	0.049429	0.0243589	0.204499	0.11659	1.15229		Sal-like protein 2 OS	SALL2	0.126445	0.0610429	0.0581163	0.0287879	-0.24358	0.177491	0.844647
Sin3 histone deacetylase corepressor complex component SDS3 OS	SUDS3	0.0948608	0.04546	0.0495131	0.0243976	0.225278	0.138653	1.169		Glutathione peroxidase 1 OS	GPX1	0.103407	0.0497487	0.058296	0.0289028	-0.17676	0.110661	0.884688
Signal transducer and activator of transcription 6 OS	STAT6	0.0874916	0.0417172	0.0495506	0.0244747	0.197319	0.112132	1.14657		Cancer-related nucleoside-triphosphatase OS	NTPCR	0.139448	0.067046	0.0583239	0.0289411	-0.246859	0.188268	0.842729
Vacuolar protein sorting-associated protein 29 OS	VPS29	0.110156	0.0524423	0.0497179	0.02459	0.226401	0.147466	1.16991		Bromodomain adjacent to zinc finger domain protein 1A OS	BAZ1A	0.143409	0.0685881	0.0586169	0.0290941	-0.242239	0.18745	0.845432
Ankycorbin OS	RAI14	0.110114	0.052296	0.0497221	0.0246283	0.237719	0.161362	1.17913		DNA-directed RNA polymerase II subunit RPB4 OS	POLR2D	0.133698	0.0637349	0.0591426	0.0293233	-0.221207	0.165235	0.857847
DDB1- and CUL4-associated factor 13 OS	DCAF13	0.073146	0.034617	0.0498014	0.0246667	0.185795	0.0990408	1.13744		U5 small nuclear ribonucleoprotein 200 kDa helicase OS	SNRNP200	0.0866465	0.041145	0.0591763	0.0293616	-0.155324	0.0875438	0.897931
F-actin-uncapping protein LRRC16A OS	CARMIL1	0.0995823	0.0476061	0.0499786	0.0247051	0.203251	0.122832	1.15129		Histone PARylation factor 1 OS	HPF1	0.137639	0.0660216	0.0592506	0.0294761	-0.233888	0.177773	0.85034
Protein CDV3 homolog OS	CDV3	0.0944961	0.0451748	0.0501019	0.0247437	0.18759	0.110021	1.13886		NADH dehydrogenase [ubiquinone		0.124747	0.0601051	0.0592806	0.0295141	-0.236404	0.17142	0.848859
Annexin A7 OS	ANXA7	0.0681282	0.0322337	0.0503008	0.0247824	0.153768	0.0796543	1.11247		Calcyclin-binding protein OS	CACYBP	0.135418	0.0646214	0.0594554	0.0295902	-0.228981	0.172642	0.853238
Vacuolar protein sorting-associated protein 28 homolog OS	VPS28	0.0906446	0.0430803	0.0503793	0.0248211	0.18966	0.109161	1.1405		Tyrosine-protein phosphatase non-receptor type 13 OS	PTPN13	0.0861649	0.0408569	0.0594751	0.0296282	-0.162741	0.0924494	0.893326
PDZ and LIM domain protein 4 OS	PDLIM4	0.10625	0.0506888	0.0504626	0.0248599	0.220068	0.139875	1.16479		Serine/threonine-protein phosphatase PP1-gamma catalytic subunit OS	PPP1CC	0.131464	0.0632192	0.0596214	0.029742	-0.196787	0.143449	0.872491
SH3 domain-binding protein 1 OS	SH3BP1	0.0699322	0.0333609	0.0506071	0.0250141	0.151887	0.0791641	1.11102		Cdc42 effector protein 4 OS	CDC42EP4	0.151485	0.0727112	0.059633	0.0297797	-0.252403	0.200243	0.839497
Extended synaptotagmin-1 OS	ESYT1	0.100776	0.0482515	0.0506275	0.0250525	0.200786	0.121984	1.14932		Valacyclovir hydrolase OS	BPHL	0.123831	0.0594542	0.0598935	0.0300061	-0.217873	0.156743	0.859832
O-acetyl-ADP-ribose deacetylase MACROD1 OS	MACROD1	0.0945291	0.0452462	0.0508826	0.0251294	0.21343	0.127553	1.15944		Protein ELYS OS	AHCTF1	0.111295	0.0530976	0.0601709	0.0301562	-0.166026	0.107228	0.891294
Pleckstrin homology-like domain family B member 1 OS	PHLDB1	0.0739393	0.0348307	0.0509972	0.0252064	0.170514	0.0906301	1.12546		Metastasis-associated protein MTA2 OS	MTA2	0.118514	0.0564563	0.0601911	0.0301936	-0.179277	0.121379	0.883146
Coatomer subunit delta OS	ARCN1	0.11293	0.0538252	0.05109	0.0252449	0.218131	0.142301	1.16323		Poly [ADP-ribose		0.154578	0.0739709	0.0602236	0.0302683	-0.25498	0.204412	0.837999
Hexokinase-3 OS	HK3	0.0763722	0.0362627	0.0510973	0.0252834	0.18787	0.101721	1.13908		Kinetochore protein Spc25 OS	SPC25	0.139035	0.0668999	0.0602588	0.0303056	-0.232602	0.177901	0.851098
Disintegrin and metalloproteinase domain-containing protein 10 OS	ADAM10	0.0841246	0.0400667	0.0511142	0.0253217	0.181379	0.100953	1.13397		40S ribosomal protein S30 OS	FAU	0.136767	0.0654335	0.0603461	0.03038	-0.230989	0.175244	0.852051
Caspase-3 OS	CASP3	0.0984027	0.0473189	0.0511461	0.0253599	0.208917	0.126283	1.15582		Catalase OS	CAT	0.127526	0.0614024	0.0604329	0.0304543	-0.2296	0.168302	0.852871
LIM and senescent cell antigen-like-containing domain protein 1 OS	LIMS1	0.107242	0.0511229	0.0511681	0.0253981	0.231437	0.155575	1.174		Protein diaphanous homolog 1 OS	DIAPH1	0.105141	0.0501811	0.060771	0.0305658	-0.158503	0.0985227	0.895954
Plexin-B1 OS	PLXNB1	0.086493	0.0410012	0.051287	0.0254364	0.192243	0.108671	1.14254		Tyrosine--tRNA ligase, cytoplasmic OS	YARS	0.0870351	0.0413601	0.0609041	0.0306031	-0.1205	0.0672502	0.919869
ADP-ribosylation factor-like protein 1 OS	ARL1	0.113393	0.0542622	0.0514242	0.0255127	0.234477	0.162215	1.17648		Protein HGH1 homolog OS	HGH1	0.116577	0.0557212	0.0609319	0.0306404	-0.176857	0.118313	0.884628
Keratin, type II cytoskeletal 71 OS	KRT71	0.0982508	0.0472478	0.0516635	0.025741	0.222095	0.138966	1.16643		SUMO-activating enzyme subunit 2 OS	UBA2	0.0948704	0.0455311	0.0611467	0.030715	-0.13867	0.0810141	0.908356
POTE ankyrin domain family member I OS	POTEI	0.10046	0.0481078	0.051934	0.0258169	0.210391	0.128817	1.157		Fumarate hydratase, mitochondrial OS	FH	0.0890674	0.0423588	0.0612297	0.0307523	-0.136044	0.0768371	0.910011
S-methyl-5'-thioadenosine phosphorylase OS	MTAP	0.0732872	0.0346881	0.0520081	0.0258929	0.15024	0.0795036	1.10975		Dihydropyrimidinase-related protein 2 OS	DPYSL2	0.0998964	0.0478928	0.0612509	0.0308268	-0.160666	0.0970651	0.894612
Cytospin-A OS	SPECC1L	0.0963365	0.0461742	0.052036	0.0259308	0.202047	0.120341	1.15033		Exosome complex component RRP43 OS	EXOSC8	0.101953	0.0489651	0.0613634	0.0309012	-0.162341	0.0992761	0.893574
Sterol-4-alpha-carboxylate 3-dehydrogenase, decarboxylating OS	NSDHL	0.0936675	0.044385	0.0521629	0.0259687	0.201462	0.11846	1.14986		dCTP pyrophosphatase 1 OS	DCTPP1	0.133871	0.0638827	0.06156	0.0309385	-0.219633	0.164657	0.858784
Transforming growth factor beta-2 OS	TGFB2	0.101005	0.0485375	0.0522096	0.0260444	0.214758	0.132949	1.16051		Importin-9 OS	IPO9	0.0802193	0.037834	0.0617974	0.0310132	-0.121972	0.0658397	0.918931
KN motif and ankyrin repeat domain-containing protein 3 OS	KANK3	0.105731	0.050471	0.052274	0.0260822	0.214331	0.135366	1.16017		DNA topoisomerase 3-alpha OS	TOP3A	0.124195	0.0597438	0.0620929	0.0311254	-0.185402	0.129814	0.879404
General vesicular transport factor p115 OS	USO1	0.110877	0.052952	0.0523978	0.0261577	0.205533	0.131561	1.15311		RNA binding motif protein, X-linked-like-1 OS	RBMXL1	0.0926583	0.044022	0.0624219	0.0312383	-0.158421	0.0921752	0.896005
Lysosomal protective protein OS	CTSA	0.115849	0.0552096	0.0526087	0.0262334	0.218871	0.145759	1.16382		Multifunctional methyltransferase subunit TRM112-like protein OS	TRMT112	0.0923098	0.0438775	0.0625991	0.0313881	-0.151072	0.0871553	0.900581
Rho GTPase-activating protein 23 OS	ARHGAP23	0.0953885	0.0456741	0.0527286	0.0262713	0.195772	0.115706	1.14534		POU domain, class 2, transcription factor 1 OS	POU2F1	0.146675	0.0702795	0.0626416	0.0314256	-0.233088	0.183522	0.850812
Lysophospholipid acyltransferase 7 OS	MBOAT7	0.098211	0.0471056	0.0528703	0.0263471	0.202243	0.121637	1.15049		Importin subunit beta-1 OS	KPNB1	0.0838201	0.039637	0.0629087	0.0316126	-0.107421	0.0584927	0.928246
Dehydrogenase/reductase SDR family member 7 OS	DHRS7	0.119898	0.0569721	0.0529096	0.0263849	0.232951	0.165413	1.17524		U1 small nuclear ribonucleoprotein A OS	SNRPA	0.109632	0.0518545	0.0631641	0.0316874	-0.162342	0.103277	0.893573
Thyroid receptor-interacting protein 11 OS	TRIP11	0.0919512	0.0434425	0.0529984	0.0264228	0.194669	0.113145	1.14446		Probable U3 small nucleolar RNA-associated protein 11 OS	UTP11	0.121945	0.0585834	0.0633204	0.0317996	-0.196243	0.137827	0.872821
Alcohol dehydrogenase class-3 OS	ADH5	0.0743922	0.0350462	0.0530847	0.0264606	0.166436	0.0889657	1.12228		Acetyl-CoA carboxylase 1 OS	ACACA	0.0939686	0.0451032	0.0634305	0.0318369	-0.127308	0.0737099	0.915538
GTPase-activating protein and VPS9 domain-containing protein 1 OS	GAPVD1	0.0864224	0.0409291	0.0531022	0.0264984	0.172461	0.0969715	1.12698		RNA-binding protein EWS OS	EWSR1	0.100716	0.0481797	0.0634912	0.0319858	-0.135107	0.081449	0.910602
Golgin subfamily A member 3 OS	GOLGA3	0.112546	0.0537521	0.0531183	0.0265361	0.21103	0.136974	1.15751		RNA-binding protein with serine-rich domain 1 OS	RNPS1	0.0956559	0.0458168	0.0635273	0.0320967	-0.170795	0.102747	0.888353
GRB10-interacting GYF protein 1 OS	GIGYF1	0.101484	0.0488225	0.0533663	0.0266118	0.215927	0.135005	1.16145		Transmembrane protein 119 OS	TMEM119	0.114243	0.0546244	0.063696	0.0322071	-0.167316	0.109442	0.890498
Catenin beta-1 OS	CTNNB1	0.0903854	0.0430082	0.0536491	0.0268006	0.168714	0.0967914	1.12406		Heterogeneous nuclear ribonucleoprotein A3 OS	HNRNPA3	0.111468	0.0531705	0.0637695	0.0322439	-0.177041	0.115456	0.884515
Rho guanine nucleotide exchange factor 7 OS	ARHGEF7	0.0920529	0.043588	0.0536604	0.0268382	0.190085	0.110338	1.14083		Protein SET OS	SET	0.151202	0.0726373	0.063995	0.0322809	-0.202704	0.161553	0.86892
Insulin-like growth factor 1 receptor OS	IGF1R	0.0997067	0.0476779	0.0539816	0.0269511	0.192508	0.116085	1.14275		Leucine--tRNA ligase, cytoplasmic OS	LARS	0.103014	0.0496065	0.0641645	0.0323918	-0.134298	0.0820277	0.911113
Proteasome subunit alpha type-6 OS	PSMA6	0.085702	0.0407128	0.0540002	0.0269888	0.165462	0.0927082	1.12152		Pre-mRNA 3'-end-processing factor FIP1 OS	FIP1L1	0.134703	0.0643995	0.064283	0.0324657	-0.192143	0.142146	0.875305
Integrin beta-5 OS	ITGB5	0.102322	0.0492505	0.0540288	0.0270264	0.201821	0.123849	1.15015		Polyadenylate-binding protein 1 OS	PABPC1	0.0860378	0.0407849	0.0643087	0.0325025	-0.112552	0.0620513	0.924951
G patch domain-containing protein 8 OS	GPATCH8	0.116093	0.0553559	0.0541174	0.0271015	0.215983	0.144139	1.1615		Chromobox protein homolog 2 OS	CBX2	0.131312	0.0630007	0.0643352	0.0325393	-0.193811	0.141495	0.874293
Ras-related protein Rab-3B OS	RAB3B	0.111832	0.0534613	0.0544254	0.0271768	0.21447	0.140246	1.16028		Peptidyl-prolyl cis-trans isomerase-like 4 OS	PPIL4	0.105404	0.050326	0.0644636	0.0326494	-0.166484	0.103882	0.891012
E3 ubiquitin-protein ligase LRSAM1 OS	LRSAM1	0.113505	0.0544069	0.0544641	0.027252	0.215692	0.142536	1.16126		tRNA (uracil-5-)-methyltransferase homolog A OS	TRMT2A	0.125735	0.0606836	0.0645107	0.0327591	-0.193714	0.138006	0.874352
Protein FAM3C OS	FAM3C	0.108637	0.0516341	0.054512	0.0272896	0.204424	0.12963	1.15223		Eukaryotic translation initiation factor 4B OS	EIF4B	0.108322	0.0514878	0.0645829	0.0327956	-0.144944	0.0910121	0.904414
N-acetylserotonin O-methyltransferase-like protein OS	ASMTL	0.10017	0.0479645	0.0546906	0.0273273	0.194774	0.117818	1.14455		Borealin OS	CDCA8	0.138325	0.0665338	0.064918	0.0329415	-0.196078	0.147889	0.87292
Insulin-like growth factor-binding protein 2 OS	IGFBP2	0.101659	0.0488937	0.0548696	0.0274026	0.202988	0.12438	1.15108		Calcium-binding mitochondrial carrier protein Aralar1 OS	SLC25A12	0.0981572	0.0470342	0.0650044	0.032978	-0.15495	0.0921461	0.898163
Sec1 family domain-containing protein 2 OS	SCFD2	0.115732	0.055063	0.0551647	0.0274406	0.204234	0.134002	1.15207		Lymphokine-activated killer T-cell-originated protein kinase OS	PBK	0.164847	0.0796092	0.0650626	0.0330146	-0.229126	0.192682	0.853151
Aldehyde dehydrogenase, mitochondrial OS	ALDH2	0.0836978	0.0395648	0.0556428	0.0276317	0.149314	0.0830826	1.10904		Histone H2A type 2-A OS	HIST2H2AA3	0.117823	0.0560147	0.0653314	0.0330879	-0.192006	0.131911	0.875388
Glycine cleavage system H protein, mitochondrial OS	GCSH	0.107812	0.0513417	0.0557448	0.0276699	0.194236	0.121973	1.14412		Disks large-associated protein 5 OS	DLGAP5	0.153386	0.0735249	0.0654142	0.0331246	-0.21643	0.175024	0.860693
Peptidyl-tRNA hydrolase 2, mitochondrial OS	PTRH2	0.112305	0.0536067	0.0558148	0.0277081	0.209566	0.136433	1.15634		Glucosamine-6-phosphate isomerase 1 OS	GNPDA1	0.157434	0.0752329	0.0656094	0.0332345	-0.228402	0.187252	0.85358
Beta-actin-like protein 2 OS	ACTBL2	0.11942	0.0567505	0.0560222	0.0277464	0.200559	0.133664	1.14914		Sorting nexin-2 OS	SNX2	0.107683	0.051196	0.0657529	0.0332712	-0.156853	0.0980221	0.896979
Leucine zipper transcription factor-like protein 1 OS	LZTFL1	0.096984	0.0463886	0.0561745	0.0277849	0.164503	0.0976779	1.12078		Protein FAM98B OS	FAM98B	0.121688	0.0582929	0.0658647	0.0333446	-0.163869	0.110966	0.892628
RAC-alpha serine/threonine-protein kinase OS	AKT1	0.113637	0.0544792	0.056444	0.0278236	0.212572	0.14054	1.15875		Cytochrome c oxidase subunit 6C OS	COX6C	0.119151	0.0566767	0.0659836	0.0333814	-0.204105	0.1432	0.868077
Serine/threonine-protein kinase D2 OS	PRKD2	0.113229	0.0539713	0.0566762	0.0279399	0.202512	0.13124	1.1507		Peptidyl-prolyl cis-trans isomerase F, mitochondrial OS	PPIF	0.136388	0.0652123	0.0661361	0.0334549	-0.198645	0.148997	0.871369
Brefeldin A-inhibited guanine nucleotide-exchange protein 1 OS	ARFGEF1	0.0893575	0.0425026	0.0567109	0.0279786	0.1774	0.101408	1.13084		Integrator complex subunit 7 OS	INTS7	0.144354	0.0695432	0.0661583	0.0334916	-0.219605	0.171636	0.8588
ADP-dependent glucokinase OS	ADPGK	0.106468	0.0509059	0.0567266	0.0280172	0.205448	0.129425	1.15304		Histone H2A type 2-B OS	HIST2H2AB	0.137548	0.0658747	0.0662714	0.0336016	-0.190141	0.142283	0.87652
AP-1 complex subunit sigma-2 OS	AP1S2	0.0971453	0.0465317	0.0569053	0.0280945	0.18216	0.108106	1.13458		RNA-binding protein 34 OS	RBM34	0.137004	0.0656541	0.0662774	0.0336381	-0.189651	0.141512	0.876818
Proteasome subunit beta type-6 OS	PSMB6	0.103043	0.0496775	0.0572252	0.0282871	0.195612	0.12004	1.14521		Nitric oxide synthase-interacting protein OS	NOSIP	0.124651	0.0600329	0.0664325	0.0337475	-0.176153	0.12231	0.88506
Aspartyl aminopeptidase OS	DNPEP	0.125555	0.0603948	0.0576384	0.0284415	0.211634	0.147719	1.158		U3 small nucleolar ribonucleoprotein protein IMP3 OS	IMP3	0.113055	0.0538982	0.0664808	0.0337839	-0.160481	0.10338	0.894727
Trifunctional enzyme subunit beta, mitochondrial OS	HADHB	0.0743337	0.0349744	0.0576535	0.0285186	0.128569	0.0687991	1.09321		Homeobox protein aristaless-like 4 OS	ALX4	0.148188	0.0713094	0.066598	0.0338567	-0.197197	0.155264	0.872244
Cullin-associated NEDD8-dissociated protein 1 OS	CAND1	0.0934165	0.0442394	0.0579101	0.0286342	0.129897	0.0773316	1.09422		Phosphomevalonate kinase OS	PMVK	0.147788	0.0710893	0.0666865	0.0338931	-0.204654	0.161538	0.867747
Acyl-coenzyme A thioesterase 9, mitochondrial OS	ACOT9	0.101	0.0483948	0.0579239	0.0286726	0.192507	0.116782	1.14275		Protein phosphatase 1G OS	PPM1G	0.123764	0.0593816	0.0666939	0.0339295	-0.162378	0.110962	0.893551
Ras-related C3 botulinum toxin substrate 1 OS	RAC1	0.121747	0.0583657	0.0581009	0.0287495	0.205973	0.139829	1.15346		Peptidyl-prolyl cis-trans isomerase A OS	PPIA	0.147919	0.0711627	0.0667191	0.0339657	-0.205661	0.162493	0.867141
ADP-ribosylation factor-like protein 8B OS	ARL8B	0.101233	0.04868	0.0581279	0.0288262	0.170822	0.10335	1.1257		Telomere length regulation protein TEL2 homolog OS	TELO2	0.12179	0.0584383	0.0668408	0.0340021	-0.182292	0.125788	0.881302
Dynamin-2 OS	DNM2	0.0872169	0.0416458	0.0581802	0.0288645	0.135709	0.0772394	1.09863		Nucleoside diphosphate kinase A OS	NME1	0.121121	0.0578554	0.0668971	0.0340384	-0.163392	0.110087	0.892923
ATP-dependent RNA helicase DHX33 OS	DHX33	0.102949	0.0495354	0.0583486	0.0289793	0.189193	0.115661	1.14013		FACT complex subunit SPT16 OS	SUPT16H	0.121193	0.0579285	0.0669436	0.0341108	-0.172895	0.117526	0.887061
Vacuolar protein sorting-associated protein 18 homolog OS	VPS18	0.0991148	0.0474621	0.0584363	0.0290175	0.182465	0.109283	1.13482		Probable ATP-dependent RNA helicase DDX46 OS	DDX46	0.0938066	0.0445299	0.0669794	0.034147	-0.123192	0.0707554	0.918154
Melanoma-associated antigen D4 OS	MAGED4	0.13105	0.0627813	0.0586059	0.0290558	0.210646	0.150742	1.15721		Integrin alpha-9 OS	ITGA9	0.162375	0.0779863	0.0676834	0.0344366	-0.224861	0.187805	0.855677
Paralemmin-2 OS	PALM2	0.116518	0.0556483	0.0586237	0.0291322	0.206737	0.13729	1.15408		Transformer-2 protein homolog alpha OS	TRA2A	0.112355	0.0536794	0.067726	0.0344729	-0.16874	0.109141	0.889619
Pyrroline-5-carboxylate reductase 1, mitochondrial OS	PYCR1	0.123916	0.0596714	0.058665	0.0291703	0.201491	0.137457	1.14989		Zinc finger CCCH domain-containing protein 11A OS	ZC3H11A	0.140381	0.0674854	0.0678119	0.0345091	-0.193071	0.146682	0.874741
Glutathione S-transferase Mu 3 OS	GSTM3	0.121476	0.05822	0.0587893	0.0292085	0.197739	0.132918	1.1469		Casein kinase II subunit beta OS	CSNK2B	0.11391	0.0545517	0.0678635	0.0345454	-0.167718	0.109153	0.89025
Annexin A6 OS	ANXA6	0.115798	0.0551363	0.0589599	0.0292468	0.20116	0.131946	1.14962		Sperm-associated antigen 7 OS	SPAG7	0.106532	0.050978	0.0679899	0.0345817	-0.165935	0.103998	0.891351
Transmembrane protein 214 OS	TMEM214	0.12029	0.0571938	0.0589875	0.029285	0.1932	0.128839	1.1433		3-ketoacyl-CoA thiolase, mitochondrial OS	ACAA2	0.122445	0.0588727	0.068214	0.0346908	-0.154248	0.10408	0.898601
DnaJ homolog subfamily C member 16 OS	DNAJC16	0.114331	0.054697	0.0592382	0.0293999	0.192441	0.124522	1.1427		Multiple myeloma tumor-associated protein 2 OS	MMTAG2	0.123174	0.0590904	0.0683721	0.0347636	-0.182242	0.126544	0.881332
Inactive tyrosine-protein kinase PEAK1 OS	PEAK1	0.109682	0.0519282	0.0592383	0.029438	0.192376	0.121641	1.14264		Histone-binding protein RBBP7 OS	RBBP7	0.148565	0.0714563	0.0684839	0.0348362	-0.204173	0.161674	0.868036
Vesicle-trafficking protein SEC22b OS	SEC22B	0.0967514	0.046317	0.0594204	0.0295522	0.161601	0.0955534	1.11853		Transcription elongation factor SPT4 OS	SUPT4H1	0.118767	0.056603	0.0686362	0.0349087	-0.177442	0.119857	0.884269
Ras GTPase-activating-like protein IQGAP1 OS	IQGAP1	0.122126	0.0588003	0.0595294	0.0296662	0.192597	0.129541	1.14282		Band 4.1-like protein 1 OS	EPB41L1	0.158673	0.0759038	0.0687055	0.0349812	-0.192243	0.157755	0.875244
Diacylglycerol kinase zeta OS	DGKZ	0.120773	0.057562	0.0595878	0.0297041	0.209311	0.143241	1.15614		Survival of motor neuron-related-splicing factor 30 OS	SMNDC1	0.128529	0.0620526	0.0687554	0.0350174	-0.182726	0.130147	0.881036
Transmembrane emp24 domain-containing protein 9 OS	TMED9	0.118226	0.0562358	0.0597757	0.0298176	0.209059	0.141399	1.15593		Fanconi anemia group I protein OS	FANCI	0.180569	0.0874081	0.0690276	0.0351624	-0.226391	0.201423	0.854771
MOB-like protein phocein OS	MOB4	0.127822	0.061475	0.0597954	0.0298554	0.209531	0.148231	1.15631		UPF0690 protein C1orf52 OS	C1orf52	0.175165	0.0838199	0.0696064	0.0354152	-0.21637	0.189697	0.860728
Long-chain-fatty-acid--CoA ligase 1 OS	ACSL1	0.121865	0.0585109	0.05983	0.0298932	0.196906	0.132508	1.14624		DDB1- and CUL4-associated factor 7 OS	DCAF7	0.15438	0.0738966	0.0696367	0.0354875	-0.215362	0.174676	0.86133
Ras-related protein Rab-14 OS	RAB14	0.110421	0.0525883	0.0598732	0.0299309	0.182387	0.115432	1.13476		Adhesion G protein-coupled receptor L2 OS	ADGRL2	0.154979	0.0744892	0.0696647	0.0355236	-0.184264	0.148265	0.880098
Dynactin subunit 4 OS	DCTN4	0.0903653	0.0428642	0.0598829	0.0299685	0.156898	0.0899017	1.11489		Cell division cycle protein 123 homolog OS	CDC123	0.132078	0.0632924	0.0697502	0.0355956	-0.170667	0.121947	0.888432
Protein BRICK1 OS	BRK1	0.119601	0.0568243	0.0599371	0.0300436	0.192819	0.128037	1.143		Condensin-2 complex subunit D3 OS	NCAPD3	0.156256	0.0748605	0.0697723	0.0356316	-0.198547	0.161831	0.871428
Myeloid-associated differentiation marker OS	MYADM	0.136866	0.0655806	0.0600766	0.0300812	0.214609	0.160795	1.16039		HAUS augmin-like complex subunit 5 OS	HAUS5	0.122002	0.0586558	0.0698504	0.0356676	-0.166763	0.112727	0.890839
Synemin OS	SYNM	0.110313	0.0525153	0.0600801	0.0301187	0.2023	0.129574	1.15053		Enoyl-CoA hydratase, mitochondrial OS	ECHS1	0.157471	0.0753074	0.0699786	0.0357395	-0.193512	0.158155	0.874474
Cytosolic non-specific dipeptidase OS	CNDP2	0.0977448	0.0466755	0.0602087	0.030231	0.158767	0.0943649	1.11633		Cyclin-dependent kinase 12 OS	CDK12	0.150989	0.0723422	0.0700529	0.0357755	-0.187016	0.148108	0.878421
Proteasome subunit alpha type-4 OS	PSMA4	0.104933	0.0501087	0.0603237	0.0303428	0.161104	0.0994409	1.11814		Probable global transcription activator SNF2L1 OS	SMARCA1	0.125712	0.0606115	0.0701154	0.0358473	-0.1542	0.105473	0.89863
Zinc finger FYVE domain-containing protein 16 OS	ZFYVE16	0.113345	0.0541896	0.0604175	0.0304172	0.18651	0.119778	1.13801		Programmed cell death protein 5 OS	PDCD5	0.0920807	0.0436604	0.0705603	0.0359554	-0.115375	0.0653983	0.923142
Vinculin OS	VCL	0.127984	0.0616199	0.0605911	0.0304915	0.207244	0.146142	1.15448		Neudesin OS	NENF	0.140218	0.0674122	0.0708021	0.0360998	-0.190152	0.143897	0.876513
RILP-like protein 1 OS	RILPL1	0.14402	0.0692505	0.0605938	0.0305286	0.217998	0.170186	1.16312		28S ribosomal protein S29, mitochondrial OS	DAP3	0.120756	0.0574885	0.0709138	0.0362078	-0.157316	0.104614	0.896692
Abl interactor 1 OS	ABI1	0.135342	0.0645474	0.0610005	0.0306777	0.210033	0.154728	1.15671		DnaJ homolog subfamily C member 2 OS	DNAJC2	0.11838	0.0563829	0.0709359	0.0362437	-0.172729	0.115565	0.887163
ATP synthase subunit gamma, mitochondrial OS	ATP5F1C	0.118069	0.0560885	0.0612504	0.0307896	0.175797	0.115602	1.12959		S-phase kinase-associated protein 1 OS	SKP1	0.110468	0.0526612	0.0710748	0.0363514	-0.146564	0.0916843	0.9034
Forkhead box protein P1 OS	FOXP1	0.187622	0.0915101	0.0613199	0.030864	1.25113	1.22573	2.38028		Nucleoprotein TPR OS	TPR	0.109945	0.0520756	0.0711755	0.0363873	-0.13974	0.0870734	0.907683
Liprin-beta-1 OS	PPFIBP1	0.13812	0.0663146	0.0616305	0.0309758	0.204861	0.150786	1.15258		pre-rRNA processing protein FTSJ3 OS	FTSJ3	0.125645	0.0605394	0.071293	0.0364232	-0.151053	0.102937	0.900593
Transmembrane protein 165 OS	TMEM165	0.114902	0.0548426	0.0618177	0.0310505	0.199007	0.129728	1.14791		Serine/threonine-protein phosphatase 2A 65 kDa regulatory subunit A beta isoform OS	PPP2R1B	0.0946344	0.0453887	0.0713498	0.0364591	-0.124446	0.071616	0.917356
Erythrocyte band 7 integral membrane protein OS	STOM	0.108472	0.051561	0.061992	0.031088	0.172353	0.107739	1.12689		PITH domain-containing protein 1 OS	PITHD1	0.136466	0.065286	0.0714126	0.036495	-0.167887	0.122107	0.890146
Nuclear export mediator factor NEMF OS	NEMF	0.0998028	0.0478213	0.0623827	0.0312007	0.174102	0.104287	1.12826		High mobility group protein B2 OS	HMGB2	0.136848	0.0655071	0.0715004	0.0365309	-0.156084	0.113183	0.897458
Serine/threonine-protein kinase TBK1 OS	TBK1	0.10284	0.0494642	0.0624255	0.0312758	0.169457	0.102922	1.12463		F-box only protein 22 OS	FBXO22	0.151688	0.0728586	0.0715982	0.0366026	-0.18324	0.145092	0.880723
Collagen alpha-2(IV) chain OS	COL4A2	0.127994	0.0616922	0.0624328	0.0313133	0.192236	0.132766	1.14253		DNA ligase 3 OS	LIG3	0.144114	0.0693238	0.0716083	0.0366384	-0.184428	0.141232	0.879998
Probable ubiquitin carboxyl-terminal hydrolase FAF-X OS	USP9X	0.124493	0.0599606	0.0624484	0.0313507	0.180751	0.12252	1.13347		Protein/nucleic acid deglycase DJ-1 OS	PARK7	0.124225	0.0598161	0.0723289	0.0369247	-0.138683	0.0938334	0.908348
Tubulin-specific chaperone E OS	TBCE	0.125768	0.0607555	0.0627214	0.031463	0.185166	0.126233	1.13695		WD repeat and HMG-box DNA-binding protein 1 OS	WDHD1	0.159092	0.0762753	0.0724473	0.0370323	-0.194046	0.159605	0.874151
Ankyrin-2 OS	ANK2	0.130099	0.0624889	0.0628367	0.0315005	0.199196	0.139916	1.14806		Exosome complex component CSL4 OS	EXOSC1	0.14392	0.0691039	0.0724536	0.0370681	-0.182277	0.139103	0.881311
Na(+)/H(+) exchange regulatory cofactor NHE-RF2 OS	SLC9A3R2	0.142657	0.068366	0.062877	0.0315379	0.207433	0.157821	1.15463		39S ribosomal protein L49, mitochondrial OS	MRPL49	0.128182	0.0619085	0.0726234	0.0372108	-0.154896	0.106753	0.898197
Amyloid-beta A4 protein OS	APP	0.126576	0.0612583	0.0629061	0.0315753	0.192658	0.1321	1.14287		28S ribosomal protein S23, mitochondrial OS	MRPS23	0.136021	0.0649911	0.0726403	0.0372464	-0.175764	0.128326	0.885298
Staphylococcal nuclease domain-containing protein 1 OS	SND1	0.102236	0.0491081	0.0630406	0.03165	0.185824	0.112978	1.13747		YrdC domain-containing protein, mitochondrial OS	YRDC	0.140833	0.0677782	0.073072	0.0373892	-0.176043	0.131527	0.885127
ADP-ribosylation factor-like protein 6-interacting protein 1 OS	ARL6IP1	0.101003	0.0484663	0.0632447	0.0317248	0.172276	0.103694	1.12683		SHC-transforming protein 1 OS	SHC1	0.126472	0.0611148	0.0732568	0.0376029	-0.1512	0.102959	0.900501
Pyruvate dehydrogenase E1 component subunit beta, mitochondrial OS	PDHB	0.0830722	0.0393475	0.0632611	0.0317622	0.125923	0.0700051	1.09121		Microfibrillar-associated protein 1 OS	MFAP1	0.153067	0.0733767	0.0737428	0.0377808	-0.174217	0.137702	0.886249
Ras-related protein Rab-9A OS	RAB9A	0.111638	0.0532434	0.0634401	0.0318743	0.181869	0.115325	1.13435		Chromodomain-helicase-DNA-binding protein 5 OS	CHD5	0.143625	0.0688095	0.0737833	0.0378165	-0.180628	0.137282	0.882319
26S proteasome non-ATPase regulatory subunit 11 OS	PSMD11	0.0824886	0.0390596	0.0634696	0.0319115	0.113423	0.0626238	1.08179		Inactive hydroxysteroid dehydrogenase-like protein 1 OS	HSDL1	0.16225	0.0777636	0.0738326	0.037852	-0.206434	0.172105	0.866677
Matrix metalloproteinase-14 OS	MMP14	0.141219	0.0679246	0.0634728	0.0319487	0.206393	0.156075	1.1538		Condensin complex subunit 2 OS	NCAPH	0.148787	0.071603	0.0738418	0.0378876	-0.180905	0.140852	0.882149
NADH-cytochrome b5 reductase 3 OS	CYB5R3	0.13501	0.0644734	0.0635014	0.0320228	0.193716	0.138498	1.14371		RNA-binding protein 8A OS	RBM8A	0.174881	0.0837449	0.0738533	0.037923	-0.187108	0.163817	0.878364
Glutaminase kidney isoform, mitochondrial OS	GLS	0.0961233	0.0459601	0.0635175	0.0320598	0.15788	0.0928031	1.11565		Nuclear transcription factor Y subunit gamma OS	NFYC	0.132934	0.0635869	0.0738996	0.0379585	-0.159858	0.112983	0.895113
Glutathione S-transferase omega-1 OS	GSTO1	0.138218	0.0664608	0.0635326	0.0321335	0.205683	0.153123	1.15323		ATP-dependent Clp protease ATP-binding subunit clpX-like, mitochondrial OS	CLPX	0.110584	0.0528066	0.0740591	0.0380293	-0.13191	0.081967	0.912623
Reticulocalbin-3 OS	RCN3	0.141931	0.0681447	0.0635841	0.0321703	0.209356	0.161447	1.15617		[Pyruvate dehydrogenase (acetyl-transferring)		0.182327	0.0886547	0.0741229	0.0380648	-0.197826	0.178568	0.871863
Eukaryotic translation initiation factor 2 subunit 3 OS	EIF2S3	0.104471	0.0499642	0.0640355	0.0323179	0.167469	0.102378	1.12309		DNA primase large subunit OS	PRIM2	0.175869	0.0841948	0.0743232	0.0381713	-0.209762	0.184167	0.86468
Protein transport protein Sec24A OS	SEC24A	0.121237	0.0580015	0.0641091	0.0323549	0.186994	0.124382	1.13839		60S ribosomal protein L10 OS	RPL10	0.125882	0.0608274	0.0743375	0.038242	-0.159147	0.108209	0.895555
Vacuolar-sorting protein SNF8 OS	SNF8	0.144369	0.0696162	0.0642237	0.0324287	0.194471	0.145501	1.1443		Kinesin-like protein KIF22 OS	KIF22	0.172913	0.0830744	0.0744839	0.0383479	-0.179796	0.155754	0.882828
Unconventional myosin-VI OS	MYO6	0.0936709	0.0444575	0.0643355	0.032576	0.14749	0.0857923	1.10764		1-phosphatidylinositol 4,5-bisphosphate phosphodiesterase gamma-1 OS	PLCG1	0.107683	0.0512689	0.0746513	0.0384184	-0.130587	0.0797617	0.91346
Phosphatidylinositol transfer protein beta isoform OS	PITPNB	0.108031	0.0514147	0.0643516	0.0326127	0.160132	0.0998054	1.11739		Matrin-3 OS	MATR3	0.125311	0.0602497	0.075028	0.0386653	-0.148015	0.0996026	0.902491
Gamma-tubulin complex component 6 OS	TUBGCP6	0.101131	0.0486088	0.0644883	0.032686	0.178955	0.107977	1.13206		Hsp70-binding protein 1 OS	HSPBP1	0.124774	0.0601772	0.0750473	0.0387005	-0.157429	0.10613	0.896622
Tubulin-specific chaperone A OS	TBCA	0.0902341	0.0427194	0.0644888	0.0327226	0.135074	0.0775177	1.09815		DNA mismatch repair protein Msh2 OS	MSH2	0.148391	0.0713828	0.0751437	0.0388056	-0.167877	0.128889	0.890152
Charged multivesicular body protein 6 OS	CHMP6	0.129693	0.0622704	0.0645853	0.032832	0.184414	0.127852	1.13636		DNA excision repair protein ERCC-6-like OS	ERCC6L	0.13465	0.0643258	0.0753223	0.0388757	-0.187207	0.137499	0.878304
Retinol-binding protein 1 OS	RBP1	0.135623	0.0646954	0.0647524	0.0328685	0.206197	0.153826	1.15364		Tyrosine-protein kinase BAZ1B OS	BAZ1B	0.164607	0.0794623	0.0754359	0.0389806	-0.173109	0.144033	0.886929
Golgi reassembly-stacking protein 2 OS	GORASP2	0.143928	0.0691772	0.0647534	0.0329049	0.195703	0.146337	1.14528		Nucleolar RNA helicase 2 OS	DDX21	0.158771	0.0761269	0.0760864	0.0391213	-0.171515	0.138622	0.88791
Phospholipid hydroperoxide glutathione peroxidase OS	GPX4	0.110721	0.0528793	0.0651893	0.0330512	0.168283	0.105974	1.12372		Ribosomal RNA small subunit methyltransferase NEP1 OS	EMG1	0.145095	0.0697627	0.0761246	0.0391565	-0.191078	0.147252	0.875951
Histone-lysine N-methyltransferase SETD7 OS	SETD7	0.137956	0.0662413	0.0654242	0.0331612	0.226892	0.223705	1.17031		Replication factor C subunit 4 OS	RFC4	0.168647	0.0813731	0.0761356	0.0391918	-0.1888	0.160898	0.877335
Conserved oligomeric Golgi complex subunit 3 OS	COG3	0.13372	0.0638088	0.0655076	0.0331978	0.189813	0.134273	1.14062		Rho GTPase-activating protein 28 OS	ARHGAP28	0.182051	0.0885086	0.0765265	0.0394379	-0.200048	0.179982	0.870521
Helicase SKI2W OS	SKIV2L	0.0980262	0.0469627	0.0657796	0.0333079	0.15405	0.091267	1.11269		Double-stranded RNA-specific adenosine deaminase OS	ADAR	0.116491	0.0555022	0.0765412	0.0394729	-0.123239	0.0790099	0.918124
Mucosa-associated lymphoid tissue lymphoma translocation protein 1 OS	MALT1	0.153049	0.0733026	0.0660796	0.0334182	0.202711	0.161408	1.15086		Pre-mRNA-splicing regulator WTAP OS	WTAP	0.141763	0.0680712	0.0766461	0.0395779	-0.163359	0.120537	0.892944
EH domain-containing protein 4 OS	EHD4	0.115925	0.0552827	0.06623	0.0335283	0.175702	0.11333	1.12951		UPF0587 protein C1orf123 OS	C1orf123	0.126569	0.0611866	0.0769099	0.0396828	-0.150003	0.101199	0.901248
Putative hydroxypyruvate isomerase OS	HYI	0.149818	0.0717509	0.0662656	0.033565	0.229754	0.232082	1.17264		THO complex subunit 4 OS	ALYREF	0.144792	0.0696894	0.0770174	0.0397877	-0.132361	0.100262	0.912337
Protein LSM14 homolog A OS	LSM14A	0.127835	0.0615475	0.0663431	0.0336746	0.182829	0.125175	1.13511		RNA-binding protein MEX3A OS	MEX3A	0.154249	0.0737479	0.0770956	0.0398574	-0.185905	0.148431	0.879097
Golgi-specific brefeldin A-resistance guanine nucleotide exchange factor 1 OS	GBF1	0.137591	0.0659482	0.0664077	0.0337111	0.182144	0.130975	1.13457		tRNA (guanine-N(7)-)-methyltransferase OS	METTL1	0.184944	0.0895365	0.0773013	0.0400313	-0.197838	0.179941	0.871856
Trafficking protein particle complex subunit 11 OS	TRAPPC11	0.110012	0.0522226	0.0665812	0.0338204	0.17714	0.111016	1.13064		Mitochondrial carrier homolog 2 OS	MTCH2	0.137663	0.0660948	0.0774623	0.04017	-0.155405	0.111446	0.89788
Myosin phosphatase Rho-interacting protein OS	MPRIP	0.130571	0.062635	0.066929	0.0340746	0.169713	0.11804	1.12483		Transportin-3 OS	TNPO3	0.144333	0.0694702	0.0775219	0.0402046	-0.154056	0.114458	0.89872
Dynein light chain 2, cytoplasmic OS	DYNLL2	0.120518	0.0573412	0.0670064	0.0341831	0.173897	0.114652	1.1281		Interferon regulatory factor 2-binding protein 2 OS	IRF2BP2	0.129751	0.0623431	0.077546	0.0402392	-0.143015	0.0979636	0.905625
Calpastatin OS	CAST	0.140184	0.067339	0.0671089	0.0342192	0.190867	0.139296	1.14145		Chromatin modification-related protein MEAF6 OS	MEAF6	0.170002	0.0820358	0.078162	0.0404132	-0.195847	0.167551	0.87306
Gamma-soluble NSF attachment protein OS	NAPG	0.130024	0.0624161	0.0672025	0.0342554	0.187864	0.13004	1.13908		Zinc finger protein 281 OS	ZNF281	0.163235	0.0786509	0.078781	0.040657	-0.169244	0.138943	0.889309
TBC1 domain family member 2B OS	TBC1D2B	0.157109	0.0750836	0.0672544	0.0342916	0.195954	0.156369	1.14548		DBIRD complex subunit ZNF326 OS	ZNF326	0.185651	0.0901251	0.0787936	0.0406919	-0.183594	0.167361	0.880507
Mevalonate kinase OS	MVK	0.122915	0.0590177	0.0674327	0.0343278	0.180316	0.120196	1.13313		Multifunctional protein ADE2 OS	PAICS	0.16415	0.0790202	0.0788137	0.0407615	-0.164798	0.135598	0.892053
Thyroid receptor-interacting protein 6 OS	TRIP6	0.11325	0.0541169	0.0674567	0.034364	0.17604	0.111897	1.12978		4-hydroxyphenylpyruvate dioxygenase-like protein OS	HPDL	0.162749	0.0784297	0.0788846	0.040831	-0.179216	0.147666	0.883183
Ras-related protein Rab-11B OS	RAB11B	0.120068	0.057046	0.067608	0.0344003	0.166195	0.109396	1.1221		Transcription factor AP-2-alpha OS	TFAP2A	0.130359	0.0625619	0.0789471	0.0408657	-0.164627	0.114502	0.892159
Unconventional myosin-Ie OS	MYO1E	0.1643	0.0791678	0.0681504	0.0346181	0.203843	0.173482	1.15176		Band 4.1-like protein 2 OS	EPB41L2	0.165118	0.0799024	0.0795403	0.0410742	-0.166702	0.137727	0.890877
Ras GTPase-activating protein 1 OS	RASA1	0.118343	0.0563094	0.0682096	0.0346545	0.16786	0.109327	1.12339		Cyclin-dependent kinase 11B OS	CDK11B	0.152796	0.0732284	0.0797526	0.0412135	-0.143463	0.111155	0.905344
Protein phosphatase 1 regulatory subunit 12C OS	PPP1R12C	0.142582	0.0682923	0.0683568	0.0347272	0.180526	0.1326	1.1333		Histone-lysine N-methyltransferase NSD2 OS	NSD2	0.206258	0.102711	0.0799337	0.0413178	-0.188992	0.186496	0.877219
Nuclear pore complex protein Nup88 OS	NUP88	0.115631	0.0549895	0.068405	0.0347999	0.164688	0.105831	1.12092		Programmed cell death protein 4 OS	PDCD4	0.159104	0.0763495	0.0801196	0.0413874	-0.182307	0.147772	0.881292
FAS-associated factor 2 OS	FAF2	0.110146	0.0523692	0.0685218	0.0348724	0.156341	0.09792	1.11446		Transducin beta-like protein 3 OS	TBL3	0.189661	0.0925276	0.0803437	0.0415957	-0.17935	0.165889	0.883101
Golgin subfamily A member 2 OS	GOLGA2	0.135837	0.0648434	0.0686915	0.034945	0.170319	0.121193	1.12531		Ribosomal RNA processing protein 1 homolog B OS	RRP1B	0.180949	0.0877022	0.0803493	0.0416303	-0.183007	0.163229	0.880865
WD repeat-containing protein 1 OS	WDR1	0.157269	0.0751582	0.068906	0.0350537	0.193184	0.153826	1.14328		Putative RNA-binding protein Luc7-like 2 OS	LUC7L2	0.165996	0.0801961	0.0803599	0.0416648	-0.161214	0.133252	0.894272
Trem-like transcript 2 protein OS	TREML2	0.152573	0.0730803	0.0689657	0.03509	0.190278	0.147355	1.14098		Splicing factor, suppressor of white-apricot homolog OS	SFSWAP	0.184608	0.089389	0.0806157	0.041803	-0.176541	0.15971	0.884822
39S ribosomal protein L20, mitochondrial OS	MRPL20	0.111664	0.0533887	0.0690177	0.0351262	0.161668	0.101804	1.11858		Histone-lysine N-methyltransferase SMYD3 OS	SMYD3	0.208182	0.104037	0.0807572	0.0418376	-0.196935	0.194707	0.872402
Protein SCAF11 OS	SCAF11	0.128569	0.0621246	0.0690372	0.0351985	0.179694	0.122843	1.13264		DNA replication licensing factor MCM2 OS	MCM2	0.196603	0.0967068	0.0812145	0.0419418	-0.181714	0.172749	0.881655
Ubiquitin-protein ligase E3A OS	UBE3A	0.106098	0.0505437	0.0691029	0.0352346	0.146333	0.0900581	1.10675		Spermatogenesis-associated protein 5-like protein 1 OS	SPATA5L1	0.178579	0.0856219	0.0813687	0.0420114	-0.163613	0.143455	0.892787
Zinc finger ZZ-type and EF-hand domain-containing protein 1 OS	ZZEF1	0.109992	0.0521492	0.0691546	0.0352707	0.17438	0.10902	1.12848		Activator of basal transcription 1 OS	ABT1	0.210682	0.104944	0.0817505	0.0422548	-0.187746	0.188118	0.877976
Cilia- and flagella-associated protein 20 OS	CFAP20	0.126686	0.06133	0.0691558	0.0353067	0.163868	0.111393	1.12029		Replication protein A 70 kDa DNA-binding subunit OS	RPA1	0.200195	0.0992002	0.0819649	0.0423245	-0.175893	0.169607	0.885219
Low-density lipoprotein receptor OS	LDLR	0.148019	0.0712361	0.0693305	0.0353428	0.187676	0.141674	1.13893		Glypican-4 OS	GPC4	0.187829	0.0916555	0.0819796	0.0424285	-0.175119	0.160281	0.885694
Acyl-CoA desaturase OS	SCD	0.109721	0.0520019	0.0693625	0.0353789	0.150308	0.0940351	1.10981		Ribose-phosphate pyrophosphokinase 2 OS	PRPS2	0.134238	0.0641042	0.0820456	0.0425322	-0.142323	0.0985645	0.906059
Heme oxygenase 2 OS	HMOX2	0.12808	0.0618365	0.0696107	0.0354514	0.181414	0.123609	1.13399		Splicing factor 3B subunit 4 OS	SF3B4	0.186205	0.0907099	0.0822436	0.0426014	-0.17556	0.1595	0.885424
CDK-activating kinase assembly factor MAT1 OS	MNAT1	0.162879	0.0785034	0.0696748	0.0355596	0.195082	0.160667	1.14479		YTH domain-containing family protein 3 OS	YTHDF3	0.15334	0.0734509	0.0824211	0.042636	-0.166215	0.128859	0.891178
Brefeldin A-inhibited guanine nucleotide-exchange protein 2 OS	ARFGEF2	0.120572	0.0574149	0.0698631	0.0357035	0.172765	0.113363	1.12722		Nuclear valosin-containing protein-like OS	NVL	0.146572	0.0700575	0.0826079	0.0426708	-0.173981	0.131735	0.886394
Fibronectin type III and SPRY domain-containing protein 1 OS	FSD1	0.173887	0.0835205	0.0701092	0.0358114	0.201448	0.178642	1.14985		Acidic leucine-rich nuclear phosphoprotein 32 family member E OS	ANP32E	0.20105	0.100046	0.0827537	0.0427056	-0.177735	0.171774	0.88409
Enhancer of mRNA-decapping protein 4 OS	EDC4	0.102394	0.0493215	0.0702907	0.0358833	0.124527	0.0759069	1.09015		Midasin OS	MDN1	0.139712	0.0671192	0.0828411	0.0427752	-0.143859	0.102437	0.905095
TLD domain-containing protein 1 OS	TLDC1	0.162725	0.0782822	0.0703794	0.0359193	0.190907	0.155571	1.14148		Replication factor C subunit 3 OS	RFC3	0.123852	0.0595267	0.0828592	0.0428099	-0.132665	0.0866535	0.912145
Cytoskeleton-associated protein 2 OS	CKAP2	0.151505	0.0727849	0.0705683	0.0359915	0.1818	0.138964	1.1343		ESF1 homolog OS	ESF1	0.210917	0.105223	0.0828798	0.0428446	-0.189462	0.18949	0.876933
Wiskott-Aldrich syndrome protein family member 1 OS	WASF1	0.130734	0.062708	0.0707264	0.0360276	0.173848	0.119781	1.12806		Protein kinase C-binding protein 1 OS	ZMYND8	0.1728	0.083	0.082978	0.0428794	-0.173347	0.148029	0.886783
Prolyl 3-hydroxylase 3 OS	P3H3	0.163578	0.0787985	0.0707376	0.0360637	0.189646	0.154833	1.14048		REST corepressor 2 OS	RCOR2	0.193116	0.0946936	0.0833218	0.0430875	-0.187043	0.17448	0.878404
Tropomyosin alpha-3 chain OS	TPM3	0.131203	0.0629276	0.0708716	0.0361358	0.180036	0.124259	1.13291		Histone H2A type 3 OS	HIST3H2A	0.185979	0.0904178	0.0834088	0.0431222	-0.160541	0.145052	0.894689
Branched-chain-amino-acid aminotransferase, cytosolic OS	BCAT1	0.0903829	0.0429363	0.0709101	0.0361719	0.112704	0.0644058	1.08125		Coiled-coil domain-containing protein 86 OS	CCDC86	0.142542	0.0682185	0.083555	0.0431915	-0.15613	0.113282	0.897429
Ferritin light chain OS	FTL	0.178065	0.0853974	0.071037	0.0362797	0.206097	0.191932	1.15356		Serine/arginine-rich splicing factor 1 OS	SRSF1	0.122521	0.0589451	0.0835556	0.0432261	-0.117674	0.0765519	0.921673
Sideroflexin-1 OS	SFXN1	0.100834	0.0483231	0.0710574	0.0363156	0.140293	0.0840586	1.10213		FAST kinase domain-containing protein 4 OS	TBRG4	0.201482	0.100327	0.0836885	0.0433987	-0.174533	0.168809	0.886054
Kin of IRRE-like protein 1 OS	KIRREL1	0.165742	0.0800492	0.0715056	0.0365667	0.182624	0.149415	1.13495		Homologous-pairing protein 2 homolog OS	PSMC3IP	0.219352	0.109058	0.0837224	0.0434331	-0.188937	0.194805	0.877252
Thioredoxin OS	TXN	0.157704	0.0753821	0.0717502	0.0366742	0.173012	0.136223	1.12741		Sorting nexin-27 OS	SNX27	0.136734	0.0653598	0.0837263	0.0434674	-0.147165	0.102913	0.903023
Protein spinster homolog 1 OS	SPNS1	0.11815	0.0561622	0.0717584	0.03671	0.175872	0.113819	1.12965		WW domain-binding protein 11 OS	WBP11	0.134029	0.0639566	0.0837301	0.0435017	-0.14882	0.102718	0.901988
Pyridoxal-dependent decarboxylase domain-containing protein 1 OS	PDXDC1	0.152651	0.0731543	0.0718127	0.0367458	0.18309	0.14048	1.13531		Heat shock 70 kDa protein 14 OS	HSPA14	0.161108	0.0771681	0.0837944	0.043536	-0.15422	0.123012	0.898618
Sodium/hydrogen exchanger 6 OS	SLC9A6	0.150059	0.0718989	0.0718215	0.0367815	0.19289	0.148835	1.14305		Regulator of nonsense transcripts 3B OS	UPF3B	0.185417	0.0898312	0.0843825	0.043708	-0.167536	0.150834	0.890362
3-ketodihydrosphingosine reductase OS	KDSR	0.158662	0.0758293	0.0719065	0.0368173	0.187947	0.149366	1.13914		Histone deacetylase complex subunit SAP18 OS	SAP18	0.161727	0.0774659	0.0843844	0.0437424	-0.165142	0.132737	0.89184
Phosphofurin acidic cluster sorting protein 1 OS	PACS1	0.164067	0.0789463	0.07198	0.036853	0.190496	0.156542	1.14116		Scaffold attachment factor B2 OS	SAFB2	0.152084	0.0730061	0.0845016	0.0438113	-0.150104	0.113811	0.901185
Alpha-parvin OS	PARVA	0.180612	0.0874816	0.0720903	0.0368888	0.20052	0.185357	1.14911		Nucleoporin SEH1 OS	SEH1L	0.154662	0.0741194	0.0845389	0.0438457	-0.175632	0.13784	0.88538
Ras suppressor protein 1 OS	RSU1	0.171353	0.0824805	0.0723522	0.0369606	0.191236	0.163395	1.14174		CCR4-NOT transcription complex subunit 1 OS	CNOT1	0.116104	0.0554289	0.0845532	0.04388	-0.10535	0.0660464	0.929579
Alpha-actinin-2 OS	ACTN2	0.163411	0.0787247	0.0723766	0.0369964	0.186984	0.151887	1.13838		Protein FRG1 OS	FRG1	0.155784	0.0746376	0.0846653	0.0439144	-0.1618	0.125865	0.893909
COP9 signalosome complex subunit 6 OS	COPS6	0.109081	0.0517806	0.072459	0.0371038	0.138574	0.0864229	1.10082		Heterogeneous nuclear ribonucleoprotein D-like OS	HNRNPDL	0.162269	0.0779121	0.0847002	0.0439831	-0.146328	0.117117	0.903547
Endoplasmic reticulum-Golgi intermediate compartment protein 3 OS	ERGIC3	0.159393	0.0764238	0.0724768	0.0371394	0.182399	0.144487	1.13477		Nuclear pore complex protein Nup214 OS	NUP214	0.125971	0.0608992	0.0848505	0.0440518	-0.128081	0.0842341	0.915048
Nicotinate-nucleotide pyrophosphorylase [carboxylating		0.160246	0.0767214	0.0726046	0.0371752	0.18471	0.147193	1.13659		Jupiter microtubule associated homolog 1 OS	JPT1	0.213292	0.106618	0.0854752	0.0442927	-0.176713	0.178716	0.884717
cAMP-dependent protein kinase type I-alpha regulatory subunit OS	PRKAR1A	0.132653	0.0633662	0.0727522	0.0372821	0.160189	0.111545	1.11743		Zinc finger MYM-type protein 4 OS	ZMYM4	0.147534	0.0709425	0.0855121	0.0443271	-0.151895	0.112185	0.900067
Collagen alpha-3(VI) chain OS	COL6A3	0.160437	0.0768702	0.0728713	0.0373178	0.187326	0.150017	1.13865		Guanine nucleotide-binding protein-like 3-like protein OS	GNL3L	0.146733	0.0704269	0.0855861	0.0443615	-0.153752	0.113213	0.89891
Tropomyosin alpha-1 chain OS	TPM1	0.172194	0.0828511	0.0728897	0.0373534	0.193492	0.168578	1.14353		PHD finger protein 23 OS	PHF23	0.218516	0.108918	0.0856303	0.0443959	-0.182008	0.187306	0.881475
AF4/FMR2 family member 4 OS	AFF4	0.14121	0.0678515	0.0730794	0.0374249	0.173543	0.125353	1.12782		WD repeat-containing protein 3 OS	WDR3	0.167092	0.0807107	0.0857539	0.0445674	-0.151823	0.124136	0.900113
Catenin alpha-1 OS	CTNNA1	0.162748	0.078356	0.0730995	0.0374605	0.178658	0.143528	1.13183		Ankyrin repeat and LEM domain-containing protein 2 OS	ANKLE2	0.16715	0.0807841	0.0857729	0.0446015	-0.170955	0.141223	0.888254
Geranylgeranyl transferase type-2 subunit alpha OS	RABGGTA	0.135899	0.0649173	0.0732058	0.0374962	0.165464	0.116674	1.12153		U3 small nucleolar RNA-associated protein 15 homolog OS	UTP15	0.192469	0.0942607	0.0857911	0.0446357	-0.155248	0.14384	0.897978
Neuroblast differentiation-associated protein AHNAK OS	AHNAK	0.164317	0.0792415	0.0732269	0.0375318	0.190125	0.156804	1.14086		Peptidyl-prolyl cis-trans isomerase NIMA-interacting 4 OS	PIN4	0.161861	0.0775404	0.0858714	0.0447378	-0.145983	0.116123	0.903764
Ubiquitin recognition factor in ER-associated degradation protein 1 OS	UFD1	0.131414	0.0631464	0.0732271	0.0375674	0.16641	0.114625	1.12226		Nuclear ubiquitous casein and cyclin-dependent kinase substrate 1 OS	NUCKS1	0.211213	0.105363	0.0858926	0.0447718	-0.172764	0.173362	0.887142
Glucose-6-phosphate 1-dehydrogenase OS	G6PD	0.156478	0.0750089	0.0734012	0.0376384	0.182559	0.142326	1.13489		Cytochrome c oxidase assembly factor 7 OS	COA7	0.232054	0.116475	0.0860531	0.0448058	-0.183525	0.198307	0.880549
Inhibitor of nuclear factor kappa-B kinase-interacting protein OS	IKBIP	0.165808	0.0801227	0.0734666	0.037674	0.18512	0.151655	1.13691		Aspartate--tRNA ligase, mitochondrial OS	DARS2	0.223382	0.111847	0.0861873	0.0448399	-0.177522	0.186464	0.884221
Adenylate cyclase type 6 OS	ADCY6	0.185582	0.0900517	0.0734706	0.0377095	0.198651	0.188011	1.14762		Histone acetyltransferase type B catalytic subunit OS	HAT1	0.149496	0.0716769	0.0862505	0.0449081	-0.155734	0.116313	0.897676
Tight junction protein ZO-2 OS	TJP2	0.108706	0.0517072	0.0736916	0.0377452	0.157906	0.0976731	1.11567		KRR1 small subunit processome component homolog OS	KRR1	0.180187	0.086891	0.0864844	0.0450443	-0.154566	0.134751	0.898402
ATP-binding cassette sub-family B member 10, mitochondrial OS	ABCB10	0.134052	0.0640304	0.073917	0.0379939	0.170705	0.118793	1.12561		Pre-mRNA-splicing factor SYF2 OS	SYF2	0.176001	0.0843447	0.0865873	0.0451123	-0.160585	0.137304	0.894662
1,2-dihydroxy-3-keto-5-methylthiopentene dioxygenase OS	ADI1	0.1144	0.0547696	0.0742633	0.0381003	0.136432	0.0873462	1.09918		Cold shock domain-containing protein E1 OS	CSDE1	0.121293	0.0580744	0.0866908	0.0451802	-0.10788	0.0692335	0.927951
COMM domain-containing protein 3 OS	COMMD3	0.139003	0.0668269	0.0743159	0.0381358	0.166928	0.119145	1.12267		Ribosome biogenesis protein BOP1 OS	BOP1	0.140788	0.067632	0.087051	0.045384	-0.140719	0.0994441	0.907067
LIM domain only protein 7 OS	LMO7	0.143437	0.0687357	0.0743363	0.0382067	0.178639	0.130022	1.13182		DNA replication licensing factor MCM7 OS	MCM7	0.197114	0.0971363	0.0873902	0.0455198	-0.174225	0.164235	0.886244
Translation initiation factor IF-2, mitochondrial OS	MTIF2	0.15886	0.0762011	0.0744552	0.0382773	0.181344	0.14268	1.13394		Leucine-rich repeat-containing protein 57 OS	LRRC57	0.195594	0.0961329	0.0876409	0.0456218	-0.155813	0.145796	0.897626
Ras GTPase-activating-like protein IQGAP2 OS	IQGAP2	0.161087	0.0770936	0.0744816	0.0383127	0.178583	0.141882	1.13177		ELAV-like protein 1 OS	ELAVL1	0.122113	0.0587281	0.0880202	0.0457581	-0.116403	0.074569	0.922485
Frizzled-2 OS	FZD2	0.175391	0.0839699	0.0745309	0.0383831	0.187276	0.162086	1.13861		Splicing factor 3B subunit 5 OS	SF3B5	0.148588	0.0715296	0.0882652	0.0459284	-0.149927	0.110392	0.901296
Centrosome-associated protein CEP250 OS	CEP250	0.13118	0.0628545	0.0748301	0.0384538	0.151051	0.104478	1.11038		SWI/SNF complex subunit SMARCC2 OS	SMARCC2	0.15007	0.0719728	0.0883628	0.0459624	-0.130222	0.0970194	0.913691
Chitobiosyldiphosphodolichol beta-mannosyltransferase OS	ALG1	0.128056	0.0617644	0.0748889	0.0384892	0.176664	0.119183	1.13027		Tubulin-specific chaperone D OS	TBCD	0.194216	0.0951972	0.0886066	0.0461324	-0.153807	0.142657	0.898875
LRP chaperone MESD OS	MESD	0.190092	0.0930353	0.0748951	0.0385245	0.19367	0.18444	1.14367		Mitotic checkpoint serine/threonine-protein kinase BUB1 OS	BUB1	0.241973	0.121922	0.0886252	0.0461663	-0.174887	0.196544	0.885837
Prosaposin OS	PSAP	0.168415	0.0811518	0.0749263	0.0385598	0.180915	0.149125	1.1336		E3 ubiquitin-protein ligase RNF220 OS	RNF220	0.234615	0.11758	0.088715	0.0462003	-0.178065	0.194089	0.883888
Derlin-2 OS	DERL2	0.190709	0.0936125	0.07495	0.038595	0.212101	0.226379	1.15837		Histone H3.3 OS	H3F3A	0.243816	0.123014	0.0891618	0.0465386	-0.163412	0.186391	0.892911
NPC intracellular cholesterol transporter 2 OS	NPC2	0.166607	0.0804902	0.0749754	0.0386302	0.186044	0.153434	1.13764		Thymosin beta-15B OS	TMSB15B	0.206277	0.102781	0.0892138	0.0465724	-0.161139	0.157603	0.894319
NGFI-A-binding protein 2 OS	NAB2	0.151748	0.0729323	0.0750808	0.0387355	0.180905	0.137128	1.13359		Cytochrome c1, heme protein, mitochondrial OS	CYC1	0.194699	0.0954855	0.089229	0.0466398	-0.155989	0.144743	0.897517
Histone deacetylase 7 OS	HDAC7	0.163814	0.0788723	0.0751422	0.0387706	0.178167	0.143251	1.13145		Replication factor C subunit 5 OS	RFC5	0.171145	0.0823322	0.0892715	0.0466734	-0.154637	0.127826	0.898358
Reticulocalbin-2 OS	RCN2	0.120967	0.0577089	0.0752302	0.0388407	0.155841	0.101781	1.11407		Pericentriolar material 1 protein OS	PCM1	0.155962	0.0747119	0.0897127	0.046909	-0.138367	0.105351	0.908547
3-phosphoinositide-dependent protein kinase 1 OS	PDPK1	0.164648	0.0795357	0.0753247	0.0389107	0.176176	0.142124	1.12988		Basic leucine zipper and W2 domain-containing protein 2 OS	BZW2	0.188129	0.0919457	0.0897751	0.0469426	-0.154889	0.13907	0.898202
ATP synthase-coupling factor 6, mitochondrial OS	ATP5J	0.138966	0.0666805	0.0754237	0.0389457	0.164929	0.117453	1.12111		Zinc finger CCCH domain-containing protein 15 OS	ZC3H15	0.182228	0.0885817	0.0898586	0.0470098	-0.155476	0.13562	0.897836
Prenylated Rab acceptor protein 1 OS	RABAC1	0.181177	0.0877757	0.0755775	0.0390157	0.186806	0.166765	1.13824		Ubiquitin-like-conjugating enzyme ATG3 OS	ATG3	0.145621	0.0699097	0.0901921	0.0470436	-0.133298	0.0958538	0.911745
Pleckstrin homology-like domain family B member 2 OS	PHLDB2	0.145777	0.0699833	0.0757646	0.0390508	0.166487	0.122517	1.12232		Phosphatidylinositol 3-kinase regulatory subunit gamma OS	PIK3R3	0.202054	0.100607	0.0902112	0.0470773	-0.168911	0.161645	0.889514
Rab5 GDP/GTP exchange factor OS	RABGEF1	0.143075	0.06844	0.0758671	0.039086	0.165152	0.119932	1.12128		Calcium-binding mitochondrial carrier protein SCaMC-1 OS	SLC25A24	0.194941	0.0957732	0.090335	0.0471448	-0.144683	0.134379	0.904578
Sigma intracellular receptor 2 OS	TMEM97	0.181822	0.0883623	0.0761863	0.039227	0.181113	0.159416	1.13376		Cip1-interacting zinc finger protein OS	CIZ1	0.208008	0.103898	0.0905064	0.0472123	-0.165569	0.162565	0.891577
Centrosomal protein of 170 kDa OS	CEP170	0.134543	0.064252	0.0762291	0.0392621	0.160124	0.111524	1.11738		Transmembrane protein 201 OS	TMEM201	0.223639	0.111986	0.0906861	0.0473472	-0.170621	0.178412	0.88846
Tetratricopeptide repeat protein 28 OS	TTC28	0.14342	0.068662	0.0762575	0.0392973	0.169002	0.122579	1.12428		Leucine-rich repeat-containing protein 41 OS	LRRC41	0.179534	0.0861465	0.0907327	0.0474145	-0.173162	0.149847	0.886896
AP-2 complex subunit alpha-1 OS	AP2A1	0.118523	0.0565296	0.0763773	0.0393324	0.147525	0.0952833	1.10767		Exportin-5 OS	XPO5	0.196837	0.0968502	0.0909177	0.0475154	-0.145125	0.135746	0.904301
Mth938 domain-containing protein OS	AAMDC	0.190003	0.092818	0.0763922	0.0393676	0.18803	0.17686	1.13921		Structural maintenance of chromosomes protein 3 OS	SMC3	0.171053	0.082258	0.0909267	0.047549	-0.147112	0.120708	0.903057
Long-chain-fatty-acid--CoA ligase 4 OS	ACSL4	0.143767	0.0689569	0.0764994	0.0394027	0.175389	0.127178	1.12927		DNA ligase 1 OS	LIG1	0.205508	0.10236	0.0909486	0.0475825	-0.176259	0.170413	0.884995
Density-regulated protein OS	DENR	0.123738	0.0593088	0.0765727	0.039508	0.142929	0.095146	1.10414		Cell division cycle protein 20 homolog OS	CDC20	0.236613	0.118549	0.0911558	0.0477166	-0.171462	0.188344	0.887942
Probable E3 ubiquitin-protein ligase HERC4 OS	HERC4	0.120287	0.05712	0.0765972	0.0395429	0.164904	0.107028	1.12109		Integrin-linked kinase-associated serine/threonine phosphatase 2C OS	ILKAP	0.154262	0.0738223	0.0913093	0.0477502	-0.141433	0.105993	0.906618
Coronin-1A OS	CORO1A	0.136058	0.0650648	0.076684	0.0396129	0.160224	0.112315	1.11746		E3 ubiquitin-protein ligase TRIM71 OS	TRIM71	0.255479	0.130543	0.0914391	0.0478508	-0.168428	0.199092	0.889812
TBC1 domain family member 13 OS	TBC1D13	0.170585	0.0821838	0.0766935	0.0396477	0.173226	0.1434	1.12758		Histone-lysine N-methyltransferase SETD2 OS	SETD2	0.208018	0.103967	0.0914631	0.0478843	-0.15713	0.154105	0.896807
Ras-related protein Rab-18 OS	RAB18	0.185106	0.0896838	0.0769567	0.0397178	0.179519	0.160117	1.13251		Nucleolar protein 11 OS	NOL11	0.23021	0.11551	0.0915022	0.0479177	-0.160586	0.173112	0.894662
Optineurin OS	OPTN	0.17785	0.0849468	0.0769981	0.0397527	0.179202	0.154128	1.13226		T-complex protein 1 subunit epsilon OS	CCT5	0.135768	0.0647695	0.0915765	0.0480179	-0.108397	0.0747203	0.927618
Malate dehydrogenase, cytoplasmic OS	MDH1	0.125979	0.0609709	0.0770232	0.0398225	0.140532	0.0948081	1.10231		BUB3-interacting and GLEBS motif-containing protein ZNF207 OS	ZNF207	0.207067	0.10327	0.0915932	0.0480844	-0.148601	0.145385	0.902125
GDP-fucose protein O-fucosyltransferase 1 OS	POFUT1	0.178778	0.0856969	0.0770966	0.0398922	0.17327	0.1491	1.12761		Cellular retinoic acid-binding protein 1 OS	CRABP1	0.25642	0.130809	0.0916468	0.0481177	-0.171607	0.202701	0.887853
CD276 antigen OS	CD276	0.168931	0.0815939	0.077177	0.039927	0.177207	0.145445	1.13069		RNA polymerase II-associated protein 1 OS	RPAP1	0.160861	0.077019	0.0920046	0.048251	-0.156128	0.121814	0.89743
Leucine-rich repeat transmembrane protein FLRT3 OS	FLRT3	0.180316	0.0870391	0.077189	0.0399618	0.177347	0.154023	1.1308		NADPH:adrenodoxin oxidoreductase, mitochondrial OS	FDXR	0.200328	0.0993416	0.0921131	0.0483508	-0.172162	0.162576	0.887512
Epidermal growth factor receptor substrate 15-like 1 OS	EPS15L1	0.125481	0.0603223	0.0772742	0.0399965	0.142058	0.0953456	1.10348		Cell adhesion molecule 1 OS	CADM1	0.225301	0.112818	0.0923424	0.0484175	-0.159978	0.16868	0.895039
Protein NPAT OS	NPAT	0.147359	0.070722	0.0773391	0.040066	0.172695	0.127221	1.12716		Eukaryotic translation initiation factor 3 subunit I OS	EIF3I	0.132814	0.0635134	0.0923463	0.0484508	-0.122685	0.0820566	0.918477
Armadillo repeat-containing X-linked protein 2 OS	ARMCX2	0.169431	0.0818147	0.0774345	0.0401007	0.17064	0.140276	1.12556		Proliferation marker protein Ki-67 OS	MKI67	0.255342	0.13041	0.0926071	0.0485176	-0.165634	0.195784	0.891537
Serine/threonine-protein phosphatase 2A 56 kDa regulatory subunit delta isoform OS	PPP2R5D	0.139963	0.0672658	0.0774435	0.0401354	0.159758	0.114034	1.1171		Histamine N-methyltransferase OS	HNMT	0.250952	0.127473	0.0932651	0.0487848	-0.158229	0.184968	0.896124
Arf-GAP domain and FG repeat-containing protein 1 OS	AGFG1	0.186181	0.090637	0.0777777	0.0402739	0.176332	0.157318	1.13001		TOX high mobility group box family member 4 OS	TOX4	0.235766	0.118064	0.0934407	0.0489184	-0.163962	0.179571	0.892571
Next to BRCA1 gene 1 protein OS	NBR1	0.178007	0.0852475	0.0778339	0.0403086	0.172195	0.147371	1.12677		Ubiquilin-4 OS	UBQLN4	0.193161	0.0947656	0.0934471	0.0489518	-0.141232	0.128887	0.906744
Sodium/potassium-transporting ATPase subunit beta-1 OS	ATP1B1	0.146944	0.0705006	0.0780958	0.0403435	0.16636	0.122316	1.12222		Death-inducer obliterator 1 OS	DIDO1	0.175722	0.0841198	0.0934617	0.0489851	-0.132083	0.111003	0.912513
Protein NipSnap homolog 2 OS	NIPSNAP2	0.162462	0.0781344	0.0781355	0.0403784	0.171326	0.135779	1.12609		Melanoma-associated antigen 4 OS	MAGEA4	0.255433	0.130476	0.0935351	0.0490184	-0.167023	0.196699	0.890679
Laminin subunit beta-1 OS	LAMB1	0.189212	0.0923096	0.0781714	0.040448	0.179251	0.163201	1.1323		GPALPP motifs-containing protein 1 OS	GPALPP1	0.221743	0.110666	0.0935572	0.0490517	-0.160535	0.166166	0.894693
5'-3' exoribonuclease 1 OS	XRN1	0.169907	0.0819621	0.0782839	0.0404828	0.171582	0.140999	1.12629		General transcription factor 3C polypeptide 3 OS	GTF3C3	0.204139	0.10159	0.0936807	0.0491183	-0.149407	0.143224	0.901621
Protein cereblon OS	CRBN	0.150398	0.0721205	0.0783261	0.0405176	0.168515	0.125843	1.1239		Structural maintenance of chromosomes protein 4 OS	SMC4	0.200846	0.0996242	0.0938108	0.049218	-0.152663	0.143946	0.899588
Ubiquitin domain-containing protein UBFD1 OS	UBFD1	0.154714	0.0741935	0.0783837	0.0405523	0.172373	0.131328	1.12691		Transcription factor BTF3 homolog 4 OS	BTF3L4	0.182872	0.0889467	0.0938373	0.0492843	-0.162439	0.140965	0.893513
Protein CASP OS	CUX1	0.178447	0.085547	0.0785397	0.0405872	0.17395	0.148987	1.12814		Transcription factor E2-alpha OS	TCF3	0.207093	0.10334	0.094335	0.0496145	-0.158281	0.153337	0.896092
Alpha-(1,3)-fucosyltransferase 11 OS	FUT11	0.145315	0.0698361	0.0785926	0.040622	0.16037	0.117191	1.11757		Far upstream element-binding protein 1 OS	FUBP1	0.214024	0.106966	0.0947593	0.0497801	-0.147378	0.147585	0.90289
DnaJ homolog subfamily C member 17 OS	DNAJC17	0.171677	0.0826289	0.0788095	0.0407267	0.177731	0.147491	1.1311		Lysine-rich nucleolar protein 1 OS	KNOP1	0.21942	0.109198	0.0947779	0.0498132	-0.158493	0.16199	0.89596
Septin-5 OS	2005-09-01	0.199004	0.0983483	0.078868	0.0407963	0.186333	0.185259	1.13787
Xyloside xylosyltransferase 1 OS	XXYLT1	0.144222	0.069397	0.078962	0.0409004	0.16487	0.119372	1.12107
E3 ubiquitin-protein ligase TRIM56 OS	TRIM56	0.170439	0.0821098	0.0791202	0.0409351	0.178526	0.147288	1.13173
Kinesin-associated protein 3 OS	KIFAP3	0.164488	0.0793151	0.0791544	0.0409698	0.177434	0.141798	1.13087
26S proteasome non-ATPase regulatory subunit 12 OS	PSMD12	0.111898	0.0535338	0.0792724	0.0410046	0.119185	0.0751006	1.08612
Alpha-ketoglutarate-dependent dioxygenase alkB homolog 4 OS	ALKBH4	0.164254	0.079094	0.0793117	0.0410393	0.172441	0.137379	1.12696
Talin-1 OS	TLN1	0.166728	0.0805636	0.0795453	0.041109	0.177768	0.14362	1.13113
Dolichyl-diphosphooligosaccharide--protein glycosyltransferase subunit 2 OS	RPN2	0.166296	0.0803432	0.0796441	0.0411438	0.168564	0.135663	1.12394
Rhotekin OS	RTKN	0.161392	0.0773914	0.0797069	0.0411787	0.176633	0.138706	1.13024
Bifunctional coenzyme A synthase OS	COASY	0.151095	0.0725636	0.0797599	0.0412482	0.174335	0.129975	1.12844
Niban-like protein 1 OS	FAM129B	0.184855	0.0894628	0.0798072	0.041283	0.170426	0.150039	1.12539
Cytoplasmic dynein 1 heavy chain 1 OS	DYNC1H1	0.147504	0.0708691	0.0801253	0.0414222	0.148061	0.11016	1.10808
Calcium signal-modulating cyclophilin ligand OS	CAMLG	0.169229	0.0817411	0.0801545	0.0414569	0.171338	0.139576	1.1261
SET and MYND domain-containing protein 4 OS	SMYD4	0.241476	0.121648	0.0801808	0.0414916	0.914768	1.22544	1.88527
Sorting nexin-30 OS	SNX30	0.179668	0.0862959	0.0802184	0.0415263	0.178797	0.154945	1.13194
28S ribosomal protein S36, mitochondrial OS	MRPS36	0.143359	0.0685141	0.0803102	0.041561	0.163458	0.117478	1.11997
Retinol dehydrogenase 11 OS	RDH11	0.15099	0.0724161	0.0804872	0.0416994	0.163279	0.121833	1.11983
ATP synthase subunit a OS	MT-ATP6	0.209066	0.104385	0.0805017	0.041734	0.176677	0.176478	1.13028
Importin subunit alpha-7 OS	KPNA6	0.116996	0.0557944	0.0805158	0.0417685	0.125527	0.0807768	1.09091
Tether containing UBX domain for GLUT4 OS	ASPSCR1	0.131314	0.0630736	0.0807979	0.0418722	0.158392	0.107454	1.11604
Huntingtin OS	HTT	0.1504	0.0721943	0.0811734	0.041907	0.163388	0.121293	1.11991
Acetyl-coenzyme A synthetase, cytoplasmic OS	ACSS2	0.197469	0.0972795	0.0812365	0.0419766	0.173587	0.16279	1.12786
Prostaglandin F2 receptor negative regulator OS	PTGFRN	0.169583	0.0818883	0.0814	0.0420462	0.167171	0.136064	1.12285
Protein FAM84B OS	FAM84B	0.181508	0.0881428	0.0814211	0.042081	0.174815	0.151301	1.12882
Coatomer subunit beta OS	COPB1	0.15638	0.0749347	0.0815697	0.0421158	0.161125	0.123263	1.11816
Small VCP/p97-interacting protein OS	SVIP	0.199988	0.0989879	0.0816099	0.0421506	0.172901	0.163977	1.12732
Calpain-5 OS	CAPN5	0.200721	0.0994829	0.0816395	0.0421854	0.173733	0.165768	1.12797
Negative elongation factor B OS	NELFB	0.138166	0.0663877	0.0816811	0.0422201	0.148204	0.104384	1.10819
Migration and invasion enhancer 1 OS	MIEN1	0.20335	0.101098	0.0819373	0.0422897	0.17275	0.166616	1.12721
Septin-11 OS	2011-09-01	0.171829	0.0827769	0.0819695	0.0423592	0.169474	0.139111	1.12465
C-type mannose receptor 2 OS	MRC2	0.198265	0.0977791	0.081971	0.0423939	0.174641	0.165189	1.12868
Perilipin-3 OS	PLIN3	0.186144	0.090564	0.082024	0.0424632	0.170246	0.149989	1.12525
60S ribosomal protein L18a OS	RPL18A	0.146625	0.0701316	0.0820357	0.0424977	0.132884	0.100001	1.09648
DNA-directed RNA polymerase I subunit RPA43 OS	TWISTNB	0.192658	0.0944052	0.0822157	0.0425668	0.170287	0.154907	1.12528
DnaJ homolog subfamily B member 11 OS	DNAJB11	0.190423	0.0932522	0.0828101	0.0427404	0.170005	0.152701	1.12506
Cytochrome P450 20A1 OS	CYP20A1	0.181401	0.0879228	0.0830853	0.0429141	0.168354	0.144394	1.12378
NSFL1 cofactor p47 OS	NSFL1C	0.13707	0.0657275	0.0831253	0.0429488	0.144068	0.10081	1.10502
Myosin-7B OS	MYH7B	0.215496	0.107661	0.0831405	0.0429835	0.175207	0.182375	1.12913
Microtubule-associated protein 1A OS	MAP1A	0.166496	0.0804167	0.0832529	0.0430182	0.163927	0.13085	1.12033
Flavin reductase (NADPH) OS	BLVRB	0.174639	0.0836699	0.0832686	0.0430529	0.172	0.142668	1.12662
Protocadherin beta-2 OS	PCDHB2	0.207913	0.103758	0.0834135	0.0431568	0.176789	0.180851	1.13037
CCR4-NOT transcription complex subunit 8 OS	CNOT8	0.178083	0.0854721	0.0835817	0.0432607	0.168459	0.141915	1.12386
Leucine-rich repeat-containing protein 59 OS	LRRC59	0.185548	0.0899783	0.0835889	0.0432952	0.166244	0.145329	1.12213
Thiosulfate sulfurtransferase OS	TST	0.167545	0.0810043	0.0836458	0.0433298	0.164372	0.131671	1.12068
Guanine nucleotide-binding protein G(I)/G(S)/G(O) subunit gamma-7 OS	GNG7	0.202057	0.100677	0.0836701	0.0433642	0.182197	0.193718	1.13461
Actin-related protein 2 OS	ACTR2	0.17355	0.083446	0.083872	0.0435703	0.160282	0.132543	1.11751
Arfaptin-2 OS	ARFIP2	0.190447	0.0933244	0.0840229	0.0436047	0.165374	0.147889	1.12146
Armadillo repeat-containing X-linked protein 3 OS	ARMCX3	0.194751	0.0956294	0.0840911	0.043639	0.1655	0.151105	1.12156
Septin-7 OS	2007-09-01	0.185763	0.0903446	0.0842241	0.0436735	0.165511	0.144572	1.12156
Mitochondrial fission process protein 1 OS	MTFP1	0.211341	0.105432	0.0844709	0.0437769	0.281947	0.476104	1.21583
Ribosome-binding protein 1 OS	RRBP1	0.204888	0.10208	0.0846983	0.0439488	0.169671	0.163893	1.1248
Peptidyl-prolyl cis-trans isomerase FKBP7 OS	FKBP7	0.211644	0.105502	0.0848291	0.0440174	0.170673	0.172032	1.12558
Bifunctional 3'-phosphoadenosine 5'-phosphosulfate synthase 2 OS	PAPSS2	0.175224	0.0838949	0.0848946	0.0440861	0.168108	0.13905	1.12358
Transmembrane protein 11, mitochondrial OS	TMEM11	0.202449	0.100747	0.0848948	0.0441203	0.162219	0.153413	1.11901
Receptor expression-enhancing protein 5 OS	REEP5	0.21173	0.105572	0.0852487	0.0441548	0.168816	0.168859	1.12414
Golgi pH regulator B OS	GPR89B	0.173152	0.0832974	0.0853615	0.0441893	0.158811	0.130547	1.11637
Kinesin light chain 4 OS	KLC4	0.140598	0.0675587	0.0854293	0.0442238	0.152502	0.107246	1.1115
Rho GDP-dissociation inhibitor 1 OS	ARHGDIA	0.180323	0.087113	0.0854359	0.0442582	0.16374	0.138813	1.12019
Cytochrome c OS	CYCS	0.185061	0.0896102	0.0856844	0.0444303	0.161661	0.140303	1.11857
Cytochrome c oxidase subunit NDUFA4 OS	NDUFA4	0.177263	0.0847207	0.0856909	0.0444646	0.159522	0.133541	1.11692
DnaJ homolog subfamily C member 1 OS	DNAJC1	0.159842	0.0765724	0.085731	0.0444989	0.165781	0.126956	1.12177
DCC-interacting protein 13-alpha OS	APPL1	0.143775	0.0690304	0.0857403	0.0445332	0.15435	0.110028	1.11292
Multiple inositol polyphosphate phosphatase 1 OS	MINPP1	0.177137	0.0846454	0.0858027	0.0446697	0.16104	0.134498	1.11809
Charged multivesicular body protein 7 OS	CHMP7	0.139107	0.0669729	0.0858139	0.0447038	0.150297	0.104955	1.1098
Translocation protein SEC62 OS	SEC62	0.200277	0.0992709	0.0862212	0.044874	0.159523	0.148872	1.11692
Cytochrome c oxidase subunit 7A2, mitochondrial OS	COX7A2	0.190782	0.0936844	0.0863102	0.0449421	0.158017	0.141085	1.11575
Protein XRP2 OS	RP2	0.179832	0.0865939	0.0863897	0.0449762	0.1675	0.141056	1.12311
Ubiquitin carboxyl-terminal hydrolase isozyme L1 OS	UCHL1	0.181666	0.088216	0.0864369	0.0450102	0.171461	0.146166	1.1262
Calcium/calmodulin-dependent protein kinase type IV OS	CAMK4	0.173227	0.0833716	0.0865532	0.0450783	0.162506	0.132662	1.11923
DNA-directed RNA polymerase II subunit GRINL1A, isoforms 4/5 OS	POLR2M	0.199987	0.098917	0.0866561	0.0451463	0.159216	0.14819	1.11668
Disco-interacting protein 2 homolog B OS	DIP2B	0.146625	0.0702056	0.0867042	0.0452142	0.150656	0.108861	1.11007
Mitogen-activated protein kinase kinase kinase kinase 5 OS	MAP4K5	0.168648	0.0814467	0.0867446	0.0452481	0.158133	0.126594	1.11584
Fibrillin-2 OS	FBN2	0.214036	0.107035	0.086921	0.0452821	0.169634	0.174943	1.12477
Disintegrin and metalloproteinase domain-containing protein 17 OS	ADAM17	0.167344	0.0809309	0.0870164	0.0453161	0.154813	0.12342	1.11328
Sodium channel and clathrin linker 1 OS	SCLT1	0.213779	0.106896	0.0870426	0.04535	0.165653	0.165929	1.12167
Guanine nucleotide-binding protein G(o) subunit alpha OS	GNAO1	0.213116	0.10641	0.0871173	0.0454179	0.16166	0.160031	1.11857
Choline-phosphate cytidylyltransferase A OS	PCYT1A	0.182748	0.0888737	0.0872132	0.0454519	0.157478	0.134891	1.11534
HEAT repeat-containing protein 6 OS	HEATR6	0.157841	0.0755312	0.0872325	0.0454858	0.153082	0.116525	1.11194
39S ribosomal protein L21, mitochondrial OS	MRPL21	0.192673	0.0944773	0.0874375	0.0455537	0.162164	0.145078	1.11896
Ubiquitin carboxyl-terminal hydrolase 28 OS	USP28	0.17923	0.0859219	0.0876373	0.0455878	0.158603	0.133199	1.11621
Enhancer of polycomb homolog 2 OS	EPC2	0.157878	0.0756055	0.0877058	0.0456559	0.159983	0.120976	1.11727
Actin-related protein 2/3 complex subunit 3 OS	ARPC3	0.225405	0.112887	0.0877943	0.0456899	0.164108	0.174411	1.12047
Fumarylacetoacetate hydrolase domain-containing protein 2A OS	FAHD2A	0.189833	0.0927454	0.0879846	0.045724	0.156235	0.138245	1.11437
RalBP1-associated Eps domain-containing protein 1 OS	REPS1	0.147238	0.0705745	0.0880287	0.0457922	0.143252	0.104068	1.10439
Heat shock 70 kDa protein 12B OS	HSPA12B	0.215913	0.10787	0.0880764	0.0458262	0.162358	0.162901	1.11911
Exocyst complex component 8 OS	EXOC8	0.174109	0.083595	0.0881498	0.0458603	0.158621	0.129694	1.11622
Histone deacetylase 3 OS	HDAC3	0.233583	0.117234	0.0882338	0.0458944	0.161028	0.176489	1.11808
Homer protein homolog 3 OS	HOMER3	0.187728	0.0915828	0.0883772	0.0459965	0.155038	0.135787	1.11345
Small glutamine-rich tetratricopeptide repeat-containing protein alpha OS	SGTA	0.137765	0.066168	0.0884269	0.0460305	0.137213	0.0953744	1.09978
60S ribosomal protein L37a OS	RPL37A	0.188056	0.0918732	0.0884363	0.0460644	0.164992	0.143723	1.12116
Alpha-actinin-1 OS	ACTN1	0.220666	0.110176	0.0885731	0.0460984	0.163106	0.168413	1.1197
Neural Wiskott-Aldrich syndrome protein OS	WASL	0.154655	0.0740452	0.0887619	0.0462342	0.155528	0.115755	1.11383
Manganese-transporting ATPase 13A1 OS	ATP13A1	0.18205	0.0884355	0.0887777	0.0462681	0.157851	0.133909	1.11562
Actin-related protein 2/3 complex subunit 2 OS	ARPC2	0.208755	0.104246	0.0888007	0.046302	0.159455	0.153662	1.11687
Kinesin-like protein KIFC3 OS	KIFC3	0.21286	0.1062	0.0888168	0.0463358	0.159022	0.156342	1.11653
PDZ domain-containing protein 8 OS	PDZD8	0.184385	0.0891677	0.0888189	0.0463696	0.162343	0.138791	1.1191
LanC-like protein 1 OS	LANCL1	0.150568	0.0722681	0.0888725	0.0464033	0.147647	0.108328	1.10776
Zinc finger protein 24 OS	ZNF24	0.209164	0.104455	0.0890883	0.0464372	0.158104	0.152559	1.11582
Amino-terminal enhancer of split OS	AES	0.218376	0.108778	0.089112	0.0464711	0.160411	0.162213	1.11761
Keratin, type II cytoskeletal 1 OS	KRT1	0.220139	0.109827	0.0891215	0.0465049	0.161919	0.165965	1.11877
Mannose-1-phosphate guanyltransferase beta OS	GMPPB	0.181491	0.0880695	0.0892162	0.0466061	0.158005	0.133436	1.11574
U6 snRNA-associated Sm-like protein LSm2 OS	LSM2	0.179811	0.0865196	0.0892973	0.046707	0.156648	0.131354	1.11469
Rho guanine nucleotide exchange factor 12 OS	ARHGEF12	0.217119	0.108218	0.0893534	0.0467406	0.157741	0.158067	1.11554
WD repeat-containing protein 37 OS	WDR37	0.214563	0.107244	0.0895164	0.0467743	0.153224	0.151956	1.11205
Serine/threonine-protein kinase 11-interacting protein OS	STK11IP	0.191331	0.0938283	0.0896144	0.046808	0.153338	0.136257	1.11214
Vacuolar ATPase assembly integral membrane protein VMA21 OS	VMA21	0.179951	0.0866683	0.0896439	0.0468417	0.1664	0.138704	1.12225
Protein ERGIC-53 OS	LMAN1	0.18629	0.090928	0.0896826	0.0468754	0.154918	0.134081	1.11336
Trypsin-3 OS	PRSS3	0.204154	0.10166	0.0898168	0.0469762	0.161415	0.151583	1.11838
Transcriptional coactivator YAP1 OS	YAP1	0.134502	0.0641782	0.0902617	0.0471111	0.135134	0.0920808	1.0982
Proteasome subunit beta type-7 OS	PSMB7	0.124311	0.0598883	0.0903959	0.0471785	0.115166	0.0754725	1.0831
6-phosphogluconolactonase OS	PGLS	0.169087	0.0816675	0.0905407	0.0472461	0.154566	0.12273	1.11309
Poly(rC)-binding protein 1 OS	PCBP1	0.143761	0.0688833	0.0905937	0.0472798	0.136145	0.0970312	1.09896
Parathymosin OS	PTMS	0.244186	0.123422	0.0906329	0.0473135	0.15825	0.182743	1.11593
Protocadherin Fat 1 OS	FAT1	0.147306	0.0706483	0.0906954	0.0473809	0.13692	0.0992795	1.09956
Cadherin-2 OS	CDH2	0.220572	0.110107	0.0908354	0.0474482	0.158316	0.160873	1.11598
ER membrane protein complex subunit 1 OS	EMC1	0.188664	0.0920911	0.0908753	0.0474818	0.144538	0.127828	1.10538
Guanine nucleotide-binding protein subunit alpha-11 OS	GNA11	0.205075	0.10215	0.0909936	0.047616	0.156381	0.147073	1.11449
AP-2 complex subunit mu OS	AP2M1	0.16888	0.0815203	0.0910775	0.0476496	0.139851	0.112843	1.10179
Tumor protein p53-inducible protein 11 OS	TP53I11	0.235162	0.117787	0.0911496	0.0476831	0.155328	0.169423	1.11367
Quinone oxidoreductase PIG3 OS	TP53I3	0.147426	0.0707956	0.0914135	0.0477838	0.147199	0.105601	1.10742
Proteasome subunit alpha type-1 OS	PSMA1	0.128276	0.0619805	0.0914321	0.0478173	0.104216	0.0701844	1.07491
Fermitin family homolog 2 OS	FERMT2	0.214323	0.107174	0.091521	0.0479511	0.155468	0.15263	1.11378
Filamin-A OS	FLNA	0.206935	0.10313	0.0915234	0.0479845	0.157943	0.149462	1.1157
Protein phosphatase 1B OS	PPM1B	0.140793	0.0677051	0.0915812	0.0480512	0.129543	0.0912539	1.09395
Integrin-linked protein kinase OS	ILK	0.217124	0.108288	0.09174	0.048151	0.153241	0.152547	1.11206
GTPase NRas OS	NRAS	0.167268	0.0808575	0.091932	0.0481843	0.144456	0.114415	1.10531
Triple functional domain protein OS	TRIO	0.19261	0.094333	0.0920045	0.0482177	0.149798	0.133281	1.10941
Epiplakin OS	EPPK1	0.196305	0.0965634	0.0920213	0.0482843	0.151264	0.13668	1.11054
Kinesin-like protein KIF13B OS	KIF13B	0.237507	0.119101	0.0920872	0.0483176	0.156998	0.175036	1.11496
Pro-neuregulin-2, membrane-bound isoform OS	NRG2	0.220873	0.110246	0.0922952	0.0483842	0.157437	0.159474	1.1153
39S ribosomal protein L2, mitochondrial OS	MRPL2	0.186227	0.0907827	0.0925624	0.0484842	0.149532	0.128786	1.10921
DNA polymerase epsilon subunit 3 OS	POLE3	0.204429	0.10173	0.0926354	0.0485509	0.158265	0.147306	1.11594
Leucine-rich repeat transmembrane protein FLRT2 OS	FLRT2	0.2313	0.11613	0.0926481	0.0485842	0.157753	0.170413	1.11555
Alcohol dehydrogenase [NADP(+)		0.151027	0.0724899	0.092824	0.0486176	0.134838	0.0991793	1.09797
26S proteasome non-ATPase regulatory subunit 6 OS	PSMD6	0.129508	0.0621975	0.0928946	0.048651	0.105287	0.0709525	1.07571
AP2-associated protein kinase 1 OS	AAK1	0.177829	0.0848714	0.0930266	0.0486844	0.148216	0.122548	1.1082
Oxysterol-binding protein-related protein 10 OS	OSBPL10	0.200573	0.0994122	0.0930551	0.0487178	0.157782	0.143918	1.11557
39S ribosomal protein L22, mitochondrial OS	MRPL22	0.165083	0.0798292	0.0932523	0.0487514	0.151555	0.117256	1.11077
Receptor for retinol uptake STRA6 OS	STRA6	0.200937	0.0996947	0.0932899	0.0488183	0.1594	0.145439	1.11682
Ornithine aminotransferase, mitochondrial OS	OAT	0.193493	0.0950532	0.0933243	0.0488517	0.157659	0.138857	1.11548
Erlin-2 OS	ERLIN2	0.173037	0.0831488	0.093329	0.048885	0.149695	0.12055	1.10934
DNA-directed RNA polymerase I subunit RPA34 OS	CD3EAP	0.194279	0.0953412	0.093573	0.049085	0.14923	0.133081	1.10898
Mannose-P-dolichol utilization defect 1 protein OS	MPDU1	0.176606	0.0844949	0.0937424	0.0491515	0.14261	0.117823	1.1039
Microtubule cross-linking factor 1 OS	MTCL1	0.20481	0.10201	0.0937867	0.0491848	0.156032	0.144988	1.11422
Myosin-10 OS	MYH10	0.185428	0.0899048	0.0938148	0.0492512	0.158259	0.133813	1.11594
Proteasome subunit alpha type-7 OS	PSMA7	0.133494	0.0636609	0.0938909	0.0493175	0.109083	0.0747785	1.07854
Mitogen-activated protein kinase 14 OS	MAPK14	0.146686	0.0703533	0.0939067	0.0493506	0.121464	0.0885751	1.08784
Ceramide synthase 6 OS	CERS6	0.242353	0.122332	0.0939131	0.0493837	0.152741	0.172097	1.11168
Kinesin-1 heavy chain OS	KIF5B	0.205613	0.10243	0.0939287	0.0494167	0.149698	0.140522	1.10934
Cytosolic Fe-S cluster assembly factor NUBP1 OS	NUBP1	0.229091	0.114888	0.0939332	0.0494496	0.153182	0.160446	1.11202
Ephrin type-B receptor 2 OS	EPHB2	0.158726	0.0760526	0.094026	0.0494826	0.153757	0.115007	1.11246
Mitogen-activated protein kinase kinase kinase 20 OS	MAP3K20	0.208475	0.104106	0.0940345	0.0495156	0.156191	0.147575	1.11434
Guanine nucleotide-binding protein G(I)/G(S)/G(O) subunit gamma-12 OS	GNG12	0.243323	0.122877	0.094103	0.0495485	0.156508	0.183477	1.11459
60S ribosomal protein L30 OS	RPL30	0.214762	0.107452	0.0941162	0.0495815	0.153108	0.149336	1.11196
Uncharacterized protein C1orf122 OS	C1orf122	0.233202	0.117096	0.0945778	0.0496477	0.152665	0.163053	1.11162
eIF-2-alpha kinase activator GCN1 OS	GCN1	0.138723	0.0666071	0.0946067	0.0496808	0.109951	0.0775284	1.07919
Myosin-9 OS	MYH9	0.242887	0.122536	0.0946829	0.0497139	0.155064	0.179435	1.11347
Calcium/calmodulin-dependent protein kinase type II subunit gamma OS	CAMK2G	0.193033	0.0946215	0.0946931	0.049747	0.144425	0.128406	1.10529
14-3-3 protein beta/alpha OS	YWHAB	0.154927	0.0744154	0.0948725	0.0498463	0.130435	0.0977736	1.09462
Alpha-mannosidase 2 OS	MAN2A1	0.215563	0.107731	0.0950004	0.0498794	0.15189	0.148328	1.11102
Alpha-actinin-4 OS	ACTN4	0.212922	0.10627	0.0950194	0.0499125	0.15574	0.149834	1.11399
Leukocyte surface antigen CD47 OS	CD47	0.190335	0.0931076	0.0950422	0.0499455	0.149689	0.130128	1.10933
RAB6-interacting golgin OS	GORAB	0.194646	0.0954134	0.0950457	0.0499786	0.152114	0.134533	1.1112

## Sheet: Proteome BD (Baf) vs Cont (Baf)
Name	Gene	svalue	lfdr	qvalue	PosteriorMean	PosteriorSD	BD+:C+		Name	Gene	svalue	lfdr	qvalue	PosteriorMean	PosteriorSD	BD+:C+
Sodium-coupled neutral amino acid transporter 2 OS	SLC38A2	7.07e-08	5.77e-08	5.77e-08	1.24898	0.185797	2.37673		Beta-enolase OS	ENO3	1.23e-06	2.22e-06	1.14e-06	-0.279163	0.0678094	0.824069
Protein TANC1 OS	TANC1	3.78e-06	6.63e-06	3.22e-06	0.454462	0.0955358	1.37027		Stathmin OS	STMN1	1.96e-06	3.1e-06	1.79e-06	-0.352661	0.0623299	0.783138
von Willebrand factor A domain-containing protein 5A OS	VWA5A	0.000110811	0.0001795	4.66e-05	2.92726	0.225916	7.60663		Alpha-enolase OS	ENO1	2.84e-06	4.08e-06	2.36e-06	-0.427508	0.0468779	0.743545
Elongation factor 2 OS	EEF2	5.63e-05	0.000200944	6.95e-05	0.175893	0.0332146	1.12966		Peroxiredoxin-1 OS	PRDX1	6.13e-06	1.33e-05	4.9e-06	-0.413197	0.0498838	0.750958
SET and MYND domain-containing protein 4 OS	SMYD4	0.000398388	0.000886055	0.000203438	2.54149	0.419794	5.8219		RNA-binding protein 8A OS	RBM8A	1.45e-05	5.69e-05	1.23e-05	-0.368312	0.0854779	0.774688
26S proteasome non-ATPase regulatory subunit 5 OS	PSMD5	0.00025647	0.000954102	0.000245141	0.303464	0.120727	1.2341		Tyrosine--tRNA ligase, cytoplasmic OS	YARS	2.08e-05	5.99e-05	1.83e-05	-0.162194	0.0276899	0.893665
Basic leucine zipper and W2 domain-containing protein 1 OS	BZW1	0.000558591	0.00134287	0.000351739	0.496553	0.0768713	1.41084		Ubiquitin carboxyl-terminal hydrolase 48 OS	USP48	2.74e-05	7.01e-05	2.4e-05	-0.345209	0.0786139	0.787194
Forkhead box protein P1 OS	FOXP1	0.00086974	0.00170929	0.000468554	2.4204	0.361634	5.35319		SLIT-ROBO Rho GTPase-activating protein 2 OS	SRGAP2	3.93e-05	0.00011726	3.33e-05	-0.368612	0.0621236	0.774527
Threonine--tRNA ligase, cytoplasmic OS	TARS	0.000649166	0.0018745	0.000529682	0.24056	0.0549369	1.18145		D-3-phosphoglycerate dehydrogenase OS	PHGDH	8.9e-05	0.000189541	5.85e-05	-0.376901	0.0423053	0.77009
26S proteasome non-ATPase regulatory subunit 12 OS	PSMD12	0.0019079	0.00682046	0.00191635	0.169257	0.0464125	1.12448		Serine--tRNA ligase, cytoplasmic OS	SARS	0.000150752	0.00062329	0.000118064	-0.192068	0.0514071	0.87535
Fascin OS	FSCN1	0.00231974	0.00683173	0.00206092	0.162384	0.0409674	1.11913		Bifunctional glutamate/proline--tRNA ligase OS	EPRS	0.000200529	0.000801433	0.000160774	-0.176161	0.034025	0.885055
Protein FAM3C OS	FAM3C	0.00251269	0.00699439	0.00220187	0.249288	0.121799	1.18862		Proline-rich protein PRCC OS	PRCC	0.000327632	0.00127936	0.000299574	-0.326948	0.0995159	0.797221
Trifunctional enzyme subunit alpha, mitochondrial OS	HADHA	0.00288645	0.00800298	0.00264695	0.134172	0.0374458	1.09746		Ubiquitin carboxyl-terminal hydrolase isozyme L5 OS	UCHL5	0.000481458	0.00156413	0.000409472	-0.34589	0.0834717	0.786823
Asparagine synthetase [glutamine-hydrolyzing	ASNS	0.00444047	0.00931532	0.00325771	0.187026	0.0567155	1.13841		Nucleoprotein TPR OS	TPR	0.000746893	0.00250488	0.000611982	-0.168122	0.0426139	0.89
Glucose-6-phosphate isomerase OS	GPI	0.00480668	0.00990322	0.00368989	0.154736	0.0411418	1.11322		Peptidyl-prolyl cis-trans isomerase-like 4 OS	PPIL4	0.00101237	0.0037493	0.000737475	-0.235375	0.0897482	0.849464
Protein unc-45 homolog A OS	UNC45A	0.00462636	0.010111	0.00382948	0.178219	0.056284	1.13149		Carnitine O-palmitoyltransferase 2, mitochondrial OS	CPT2	0.00131962	0.00407995	0.000866031	-0.331365	0.108233	0.794784
Acyl-CoA desaturase OS	SCD	0.00518491	0.0107478	0.00424297	0.195555	0.0700268	1.14516		Insulin-like growth factor 2 mRNA-binding protein 3 OS	IGF2BP3	0.00116646	0.00408631	0.000985301	-0.163586	0.0375948	0.892803
2,4-dienoyl-CoA reductase, mitochondrial OS	DECR1	0.00740207	0.0113918	0.00438595	0.441071	0.155183	1.35761		Glutamine--fructose-6-phosphate aminotransferase [isomerizing	GFPT2	0.00149364	0.00519756	0.00113574	-0.225835	0.0890309	0.8551
RNA-binding protein Musashi homolog 2 OS	MSI2	0.00591642	0.0122038	0.00507564	0.180151	0.0626272	1.133		Gamma-enolase OS	ENO2	0.00211791	0.00538749	0.00128235	-0.339176	0.0777245	0.790493
Tight junction protein ZO-1 OS	TJP1	0.00794192	0.0143988	0.00591068	0.153758	0.0454171	1.11246		Platelet-activating factor acetylhydrolase IB subunit gamma OS	PAFAH1B3	0.00168615	0.00623361	0.00144739	-0.161298	0.0514249	0.89422
Rab GDP dissociation inhibitor beta OS	GDI2	0.00758443	0.0145401	0.00604987	0.142057	0.0426658	1.10348		Aminopeptidase B OS	RNPEP	0.00306872	0.00628408	0.00160342	-0.408215	0.122015	0.753555
Proteasome activator complex subunit 1 OS	PSME1	0.00869723	0.0156549	0.00659759	0.176721	0.0572638	1.13031		Peroxiredoxin-6 OS	PRDX6	0.0026946	0.00671308	0.00176309	-0.242945	0.0887983	0.845018
A-kinase anchor protein 2 OS	AKAP2	0.00910408	0.0160042	0.00673799	0.197083	0.0683015	1.14638		Regulator of chromosome condensation OS	RCC1	0.00326558	0.00770489	0.00235473	-0.300857	0.107226	0.81177
Ferritin light chain OS	FTL	0.00931134	0.0162437	0.00701244	0.408638	0.237377	1.32743		Vascular cell adhesion protein 1 OS	VCAM1	0.00346696	0.00781069	0.00250219	-0.372066	0.132209	0.772675
Transaldolase OS	TALDO1	0.00991053	0.0180614	0.00771448	0.149784	0.0471485	1.1094		Lamin-B receptor OS	LBR	0.00425481	0.00888405	0.00280688	-0.241695	0.0882027	0.845751
Spectrin alpha chain, non-erythrocytic 1 OS	SPTAN1	0.0102916	0.0188959	0.00786356	0.1528	0.0503373	1.11173		Serine/arginine-rich splicing factor 11 OS	SRSF11	0.00367	0.00888524	0.00295883	-0.215499	0.0831074	0.861248
SH3 domain-binding protein 4 OS	SH3BP4	0.0110786	0.0194714	0.0085746	0.229606	0.12447	1.17251		Double-stranded RNA-specific adenosine deaminase OS	ADAR	0.00386674	0.00915499	0.00310996	-0.156479	0.0422906	0.897212
Heterogeneous nuclear ribonucleoprotein U-like protein 2 OS	HNRNPUL2	0.0118513	0.0206494	0.00872367	0.141962	0.0462631	1.1034		Importin-9 OS	IPO9	0.00499575	0.0096174	0.00340561	-0.221795	0.0766618	0.857498
Spectrin beta chain, non-erythrocytic 1 OS	SPTBN1	0.01223	0.0210789	0.00915777	0.156335	0.0529614	1.11445		DnaJ homolog subfamily C member 8 OS	DNAJC8	0.00554867	0.00970062	0.00354867	-0.325233	0.109385	0.79817
Diablo homolog, mitochondrial OS	DIABLO	0.0124188	0.0211168	0.00929846	0.192784	0.0862261	1.14297		Cytosolic acyl coenzyme A thioester hydrolase OS	ACOT7	0.00406468	0.0102827	0.00396678	-0.141303	0.0421623	0.9067
Mannosyl-oligosaccharide glucosidase OS	MOGS	0.0140466	0.022997	0.00986433	0.168602	0.0608115	1.12397		Ubiquitin-associated protein 2-like OS	UBAP2L	0.00573201	0.0107192	0.00410745	-0.185885	0.0597749	0.879109
Cytoskeleton-associated protein 5 OS	CKAP5	0.0120406	0.0241823	0.0103158	0.0995569	0.0368229	1.07144		Zinc finger protein ubi-d4 OS	DPF2	0.00536852	0.0118179	0.00453167	-0.186674	0.0789529	0.878629
Thioredoxin OS	TXN	0.0175891	0.0247923	0.0104715	0.23706	0.110359	1.17859		Nucleoporin NDC1 OS	NDC1	0.00611762	0.0118774	0.00467294	-0.298225	0.117472	0.813252
AP-1 complex subunit gamma-1 OS	AP1G1	0.013647	0.0254595	0.010784	0.163461	0.064066	1.11997		Nuclear migration protein nudC OS	NUDC	0.00829974	0.0119256	0.00480978	-0.340923	0.10427	0.789536
Transformer-2 protein homolog alpha OS	TRA2A	0.0146233	0.0258972	0.0112388	0.169619	0.0714785	1.12476		Chromosome alignment-maintaining phosphoprotein 1 OS	CHAMP1	0.00650261	0.0120382	0.00494364	-0.269884	0.105291	0.829386
RNA-binding protein Raly OS	RALY	0.0157694	0.0259403	0.0113873	0.158958	0.0586094	1.11648		Peptidyl-prolyl cis-trans isomerase H OS	PPIH	0.00686876	0.0122498	0.00520375	-0.252112	0.0992246	0.839666
Flotillin-2 OS	FLOT2	0.0155777	0.0260512	0.011534	0.155888	0.057123	1.11411		Thyroid hormone receptor-associated protein 3 OS	THRAP3	0.00721595	0.0131363	0.00534292	-0.192415	0.0756397	0.87514
Coiled-coil domain-containing protein 50 OS	CCDC50	0.0159704	0.0260541	0.0116777	0.205589	0.105633	1.15316		Inosine triphosphate pyrophosphatase OS	ITPA	0.00704409	0.0134705	0.00548305	-0.188239	0.0765906	0.877676
Aconitate hydratase, mitochondrial OS	ACO2	0.0150054	0.0266012	0.0119627	0.129641	0.0470291	1.09402		Histone deacetylase 1 OS	HDAC1	0.00631316	0.0139295	0.00562621	-0.160085	0.0585481	0.894972
Phosphate carrier protein, mitochondrial OS	SLC25A3	0.0179896	0.0275717	0.0122566	0.164168	0.0617008	1.12052		Protein PRRC2C OS	PRRC2C	0.00668814	0.0142066	0.00576922	-0.147204	0.048664	0.902999
Adapter molecule crk OS	CRK	0.0173879	0.0276275	0.0125437	0.185314	0.0813993	1.13706		3-ketoacyl-CoA thiolase, mitochondrial OS	ACAA2	0.00776408	0.0147432	0.00618786	-0.15236	0.0479488	0.899778
Citrate synthase, mitochondrial OS	CS	0.016173	0.0286525	0.0126928	0.140243	0.051781	1.10209		4-trimethylaminobutyraldehyde dehydrogenase OS	ALDH9A1	0.00971527	0.014852	0.00632323	-0.291058	0.0986679	0.817302
Branched-chain-amino-acid aminotransferase, cytosolic OS	BCAT1	0.015385	0.0287277	0.0128399	0.136289	0.0519281	1.09907		BRO1 domain-containing protein BROX OS	BROX	0.00812195	0.0150991	0.00645825	-0.20779	0.0909021	0.865863
Rho-associated protein kinase 2 OS	ROCK2	0.0177876	0.0305571	0.0133053	0.151536	0.058865	1.11075		Quinone oxidoreductase OS	CRYZ	0.00849754	0.0161696	0.00687669	-0.199178	0.0846313	0.871047
Tyrosine-protein phosphatase non-receptor type 1 OS	PTPN1	0.0171852	0.0305693	0.0134581	0.161034	0.0670001	1.11809		Putative RNA-binding protein Luc7-like 1 OS	LUC7L	0.00889221	0.0163062	0.00714521	-0.233878	0.102843	0.850346
Protein flightless-1 homolog OS	FLII	0.0196437	0.0324007	0.0143712	0.157535	0.0635303	1.11538		Protein/nucleic acid deglycase DJ-1 OS	PARK7	0.0104891	0.017438	0.00729018	-0.228158	0.0940752	0.853724
Alpha-soluble NSF attachment protein OS	NAPA	0.0188236	0.0333958	0.0149859	0.143849	0.0567587	1.10485		Hepatoma-derived growth factor OS	HDGF	0.0126144	0.017554	0.00743273	-0.412974	0.156568	0.751073
NADPH--cytochrome P450 reductase OS	POR	0.0232751	0.0360486	0.0157793	0.172949	0.0776764	1.12736		Ubiquitin-like modifier-activating enzyme 1 OS	UBA1	0.0106893	0.0176532	0.00757274	-0.195575	0.0747315	0.873225
Protein C10 OS	C12orf57	0.0204501	0.0361428	0.0159372	0.143059	0.0586234	1.10424		Splicing factor 3B subunit 2 OS	SF3B2	0.011272	0.0190063	0.00801018	-0.158303	0.0520326	0.896079
Interferon-induced transmembrane protein 1 OS	IFITM1	0.0326688	0.0386806	0.017039	0.943634	0.565704	1.92337		Neurofilament medium polypeptide OS	NEFM	0.013441	0.019108	0.00815431	-0.424828	0.173098	0.744928
Glutathione synthetase OS	GSS	0.0246002	0.0394688	0.0173596	0.167468	0.0779838	1.12309		Medium-chain specific acyl-CoA dehydrogenase, mitochondrial OS	ACADM	0.011659	0.0192381	0.00829641	-0.241111	0.104924	0.846094
Polyadenylate-binding protein-interacting protein 1 OS	PAIP1	0.0221576	0.0416826	0.0181698	0.136967	0.0585718	1.09959		Prefoldin subunit 2 OS	PFDN2	0.0101023	0.0193765	0.00843666	-0.148535	0.0518981	0.902166
Phosphoglucomutase-2 OS	PGM2	0.0266077	0.0421885	0.0185004	0.155851	0.0702918	1.11408		Importin subunit beta-1 OS	KPNB1	0.0095151	0.0207769	0.00887066	-0.113429	0.0408889	0.924388
Actin-related protein 2/3 complex subunit 5-like protein OS	ARPC5L	0.0261736	0.0423573	0.0186638	0.157062	0.0716579	1.11501		Nardilysin OS	NRDC	0.0128216	0.0207794	0.00901414	-0.237306	0.102019	0.848328
Tricarboxylate transport protein, mitochondrial OS	SLC25A1	0.0255098	0.0424995	0.0188259	0.153548	0.0689345	1.1123		Exportin-1 OS	XPO1	0.0108847	0.0212847	0.00943784	-0.127105	0.0440134	0.915667
Transducin beta-like protein 2 OS	TBL2	0.0270365	0.0427081	0.0189873	0.209993	0.137955	1.15668		Protein misato homolog 1 OS	MSTO1	0.0144328	0.0215394	0.00957693	-0.303505	0.134674	0.810281
Flotillin-1 OS	FLOT1	0.0250597	0.0428817	0.0191477	0.137172	0.0587392	1.09975		Serine/arginine-rich splicing factor 4 OS	SRSF4	0.0114633	0.021735	0.00971509	-0.155711	0.0614712	0.89769
DnaJ homolog subfamily C member 13 OS	DNAJC13	0.0257334	0.0431723	0.0196198	0.145279	0.0635606	1.10594		Transcription factor 20 OS	TCF20	0.0130281	0.0233227	0.0100139	-0.227434	0.111534	0.854153
Talin-2 OS	TLN2	0.0239379	0.0437413	0.0197775	0.124324	0.0534504	1.09		Isocitrate dehydrogenase [NADP	IDH1	0.0138487	0.0236247	0.0101634	-0.17423	0.0730265	0.88624
1-phosphatidylinositol 4,5-bisphosphate phosphodiesterase beta-3 OS	PLCB3	0.0311512	0.0442928	0.0200925	0.173898	0.0881786	1.1281		Ezrin OS	EZR	0.0132347	0.0251724	0.0106279	-0.143361	0.0533018	0.905407
Prolyl endopeptidase OS	PREP	0.0241557	0.0450724	0.0207153	0.117314	0.0512313	1.08471		KH domain-containing, RNA-binding, signal transduction-associated protein 1 OS	KHDRBS1	0.0151936	0.0255024	0.0109373	-0.15115	0.0569681	0.900532
Persulfide dioxygenase ETHE1, mitochondrial OS	ETHE1	0.0287679	0.0455819	0.0211742	0.154803	0.0724474	1.11327		Acyl-CoA-binding domain-containing protein 6 OS	ACBD6	0.0142411	0.0255276	0.0110877	-0.186261	0.0905966	0.878881
AP-3 complex subunit beta-1 OS	AP3B1	0.0298516	0.0464374	0.0214784	0.140901	0.0631849	1.10259		Ubiquitin carboxyl-terminal hydrolase 11 OS	USP11	0.0184094	0.026104	0.0118192	-0.326613	0.150079	0.797406
Acetolactate synthase-like protein OS	ILVBL	0.0274657	0.0484945	0.0222589	0.142743	0.0656589	1.104		Probable ATP-dependent RNA helicase DDX17 OS	DDX17	0.0148154	0.027216	0.0121094	-0.137152	0.0518583	0.909312
Thioredoxin reductase 1, cytoplasmic OS	TXNRD1	0.0354741	0.0496264	0.0230357	0.166253	0.0868658	1.12214		E3 ubiquitin-protein ligase TRIM33 OS	TRIM33	0.016583	0.0276005	0.0124014	-0.190846	0.090837	0.876092
AH receptor-interacting protein OS	AIP	0.0307193	0.0497858	0.0231886	0.144074	0.0671561	1.10502		Acidic leucine-rich nuclear phosphoprotein 32 family member E OS	ANP32E	0.0190285	0.0298483	0.0129946	-0.291524	0.154332	0.817038
Gamma-adducin OS	ADD3	0.0369599	0.0506298	0.0239387	0.181492	0.107154	1.13406		UPF0587 protein C1orf123 OS	C1orf123	0.0169846	0.0302388	0.0131499	-0.158339	0.0706423	0.896056
Protein farnesyltransferase/geranylgeranyltransferase type-1 subunit alpha OS	FNTA	0.0294175	0.050907	0.0240877	0.141629	0.0661738	1.10315		Enoyl-CoA delta isomerase 1, mitochondrial OS	ECI1	0.0186164	0.0306262	0.0136087	-0.217999	0.112357	0.859757
AP-1 complex subunit beta-1 OS	AP1B1	0.0300674	0.0520658	0.0245338	0.128218	0.0588131	1.09294		PITH domain-containing protein 1 OS	PITHD1	0.0214975	0.031145	0.0137612	-0.284761	0.139163	0.820878
Xaa-Pro dipeptidase OS	PEPD	0.0346099	0.0522923	0.0246839	0.168178	0.0965781	1.12364		Transcriptional repressor p66-beta OS	GATAD2B	0.019235	0.0313699	0.013913	-0.222155	0.115766	0.857284
Coiled-coil domain-containing protein 47 OS	CCDC47	0.0382277	0.0528005	0.0251303	0.154982	0.0789976	1.11341		Tetratricopeptide repeat protein 4 OS	TTC4	0.0202516	0.0315224	0.0140635	-0.250108	0.13185	0.840833
Tyrosine-protein phosphatase non-receptor type substrate 1 OS	SIRPA	0.0330972	0.052956	0.0252776	0.150015	0.07466	1.10958		40S ribosomal protein S10 OS	RPS10	0.0163791	0.0323379	0.0142184	-0.111824	0.0445291	0.925418
ATP-citrate synthase OS	ACLY	0.0352599	0.0538135	0.0261435	0.135213	0.0644858	1.09825		Enhancer of rudimentary homolog OS	ERH	0.019441	0.0330683	0.014527	-0.17944	0.0903897	0.883046
Malignant T-cell-amplified sequence 1 OS	MCTS1	0.0302853	0.0543584	0.0264291	0.128223	0.0598454	1.09295		Heat shock cognate 71 kDa protein OS	HSPA8	0.0167834	0.0332558	0.0146818	-0.0871911	0.0342478	0.941354
Cytoplasmic FMR1-interacting protein 1 OS	CYFIP1	0.0425504	0.0552338	0.0271343	0.14842	0.0763323	1.10835		Protein mago nashi homolog 2 OS	MAGOHB	0.0208547	0.0333759	0.014835	-0.188243	0.0943562	0.877674
KN motif and ankyrin repeat domain-containing protein 2 OS	KANK2	0.0320176	0.0561135	0.027277	0.137704	0.0663423	1.10015		Polyadenylate-binding protein 4 OS	PABPC4	0.0182012	0.034289	0.0151416	-0.118877	0.047466	0.920904
NHL repeat-containing protein 2 OS	NHLRC2	0.0401036	0.0566052	0.0274208	0.142893	0.0720932	1.10412		Transferrin receptor protein 1 OS	TFRC	0.0198481	0.0345962	0.0152972	-0.142288	0.0593898	0.906081
Squalene synthase OS	FDFT1	0.032884	0.056749	0.0277049	0.0988028	0.047102	1.07088		Adenylate kinase 2, mitochondrial OS	AK2	0.0223761	0.0355785	0.0154582	-0.195742	0.101162	0.873124
Mesoderm-specific transcript homolog protein OS	MEST	0.0378077	0.0585708	0.0284187	0.163428	0.099057	1.11994		LINE-1 type transposase domain-containing protein 1 OS	L1TD1	0.0237189	0.0359789	0.0156197	-0.267992	0.145323	0.830475
Histidine--tRNA ligase, cytoplasmic OS	HARS	0.0421494	0.0586494	0.0285613	0.148023	0.0776389	1.10805		Fragile X mental retardation syndrome-related protein 1 OS	FXR1	0.0200511	0.0362076	0.0160931	-0.131934	0.0543752	0.912607
Insulin-degrading enzyme OS	IDE	0.033747	0.0591578	0.0288468	0.115474	0.055577	1.08333		Peroxisomal biogenesis factor 19 OS	PEX19	0.0210653	0.0363174	0.0162475	-0.178547	0.0935275	0.883592
Golgin subfamily A member 7 OS	GOLGA7	0.0685131	0.0600787	0.0296871	1.7122	1.14869	3.27661		Thioredoxin-dependent peroxide reductase, mitochondrial OS	PRDX3	0.0206457	0.0364995	0.0164009	-0.1249	0.0510355	0.917068
Protein CutA OS	CUTA	0.0413443	0.0619299	0.0306582	0.13961	0.071889	1.10161		Alpha-endosulfine OS	ENSA	0.0248313	0.0374069	0.0165589	-0.243506	0.128046	0.84469
Serine/threonine-protein kinase 3 OS	STK3	0.0462766	0.0631219	0.0318709	0.152308	0.0866477	1.11135		Dual specificity protein phosphatase 12 OS	DUSP12	0.0243733	0.0379968	0.0167189	-0.21616	0.117275	0.860854
Trifunctional enzyme subunit beta, mitochondrial OS	HADHB	0.0356871	0.0631887	0.032003	0.112235	0.0552908	1.0809		High mobility group protein HMGI-C OS	HMGA2	0.0225978	0.0382941	0.0168787	-0.199617	0.110085	0.870781
Vacuolar protein sorting-associated protein 29 OS	VPS29	0.0466757	0.0641998	0.0323984	0.155503	0.0921632	1.11381		S-adenosylhomocysteine hydrolase-like protein 1 OS	AHCYL1	0.0230521	0.0388573	0.0171982	-0.149591	0.0675954	0.901506
Protein quaking OS	QKI	0.0396883	0.0644482	0.0325314	0.126738	0.0636545	1.09182		Ribosomal protein S6 kinase alpha-1 OS	RPS6KA1	0.0283314	0.0395625	0.0175194	-0.303809	0.170381	0.810111
eIF-2-alpha kinase activator GCN1 OS	GCN1	0.0359018	0.0645006	0.0326635	0.082435	0.0406381	1.0588		Selenide, water dikinase 1 OS	SEPHS1	0.0217168	0.0399895	0.0176799	-0.13998	0.0625864	0.907532
Tripartite motif-containing protein 5 OS	TRIM5	0.0470708	0.0658779	0.0334517	0.142832	0.0782597	1.10407		Guanine nucleotide-binding protein G(I)/G(S)/G(O) subunit gamma-5 OS	GNG5	0.0268234	0.0405622	0.0178421	-0.210474	0.115902	0.864253
Transmembrane protein 109 OS	TMEM109	0.0464763	0.0662841	0.0337127	0.141195	0.0767982	1.10282		Coiled-coil domain-containing protein 124 OS	CCDC124	0.0212807	0.0408545	0.0180042	-0.130726	0.0571767	0.913372
ATP-binding cassette sub-family F member 3 OS	ABCF3	0.0439424	0.0684623	0.0346282	0.12472	0.0643816	1.0903		Acyl-protein thioesterase 2 OS	LYPLA2	0.0263908	0.0420864	0.0183359	-0.154156	0.0746713	0.898658
Methylmalonyl-CoA mutase, mitochondrial OS	MUT	0.0551044	0.0690253	0.0348921	0.166956	0.113443	1.12269		Programmed cell death protein 4 OS	PDCD4	0.0252853	0.0428994	0.019306	-0.218392	0.13022	0.859523
Copine-3 OS	CPNE3	0.0451202	0.0692848	0.035155	0.121345	0.0628927	1.08775		T-complex protein 1 subunit gamma OS	CCT3	0.0219362	0.0431398	0.0194638	-0.119939	0.0524177	0.920226
F-box-like/WD repeat-containing protein TBL1XR1 OS	TBL1XR1	0.0433453	0.0699175	0.0355467	0.123006	0.063476	1.089		U1 small nuclear ribonucleoprotein C OS	SNRPC	0.025954	0.0440843	0.0199353	-0.180196	0.101837	0.882583
Eukaryotic peptide chain release factor GTP-binding subunit ERF3A OS	GSPT1	0.0480536	0.0701592	0.0356773	0.120271	0.0640216	1.08694		Ubiquitin carboxyl-terminal hydrolase 24 OS	USP24	0.0234979	0.0446266	0.0202497	-0.139013	0.0663979	0.90814
Ras-related protein Rab-7a OS	RAB7A	0.0507483	0.0704222	0.035808	0.133942	0.0736272	1.09729		Splicing factor 3B subunit 4 OS	SF3B4	0.0276824	0.0448035	0.0204061	-0.163714	0.0869899	0.892724
Lysophospholipid acyltransferase 7 OS	MBOAT7	0.0520826	0.0709006	0.036069	0.156755	0.102166	1.11478		Pogo transposable element with ZNF domain OS	POGZ	0.0272488	0.0449024	0.0205612	-0.146091	0.0706663	0.903696
Drebrin OS	DBN1	0.0530329	0.0715351	0.0364604	0.132932	0.0744322	1.09652		AT-rich interactive domain-containing protein 1A OS	ARID1A	0.0380184	0.0454083	0.0208696	-0.314754	0.176915	0.803988
Zinc finger protein 618 OS	ZNF618	0.0517029	0.0718749	0.0367191	0.163813	0.113969	1.12024		Transcription initiation factor IIB OS	GTF2B	0.0278973	0.0454879	0.0210226	-0.178026	0.100638	0.883912
Dihydrolipoyllysine-residue succinyltransferase component of 2-oxoglutarate dehydrogenase complex, mitochondrial OS	DLST	0.0407272	0.072158	0.0368485	0.101356	0.0525892	1.07278		Spermidine synthase OS	SRM	0.0228263	0.0458031	0.0213253	-0.12244	0.0548913	0.918633
Constitutive coactivator of PPAR-gamma-like protein 1 OS	FAM120A	0.056216	0.0723389	0.0369775	0.140872	0.0826015	1.10257		Pumilio homolog 1 OS	PUM1	0.0296347	0.0470061	0.0216331	-0.146826	0.0724621	0.903236
Ras-related protein Rab-14 OS	RAB14	0.0547321	0.0724351	0.037106	0.143909	0.0855507	1.10489		Elongin-A OS	ELOA	0.0335286	0.0475787	0.0217894	-0.217519	0.126831	0.860043
Lanosterol 14-alpha demethylase OS	CYP51A1	0.0482489	0.0728891	0.0377391	0.129573	0.0698087	1.09397		c-Myc-binding protein OS	MYCBP	0.0309341	0.0480483	0.0219466	-0.191943	0.113053	0.875426
Ras-related protein Ral-A OS	RALA	0.0534117	0.0739185	0.0379945	0.132093	0.0741504	1.09588		Paired amphipathic helix protein Sin3a OS	SIN3A	0.0315817	0.0481774	0.0221028	-0.161791	0.0874729	0.893915
Plasma membrane calcium-transporting ATPase 1 OS	ATP2B1	0.0560325	0.0748977	0.038751	0.134762	0.0776466	1.09791		Thimet oligopeptidase OS	THOP1	0.0289843	0.0490376	0.0224164	-0.130575	0.0606255	0.913467
SH3 and PX domain-containing protein 2B OS	SH3PXD2B	0.0741308	0.0750846	0.0388763	0.255322	0.200897	1.1936		Heterogeneous nuclear ribonucleoprotein U OS	HNRNPU	0.0324536	0.0491757	0.0225729	-0.182645	0.106047	0.881086
Tyrosine-protein phosphatase non-receptor type 23 OS	PTPN23	0.0595002	0.0752244	0.0391252	0.138033	0.0824629	1.1004		Splicing factor 3A subunit 3 OS	SF3A3	0.0281128	0.0491998	0.0227277	-0.137401	0.0668204	0.909155
Dihydrolipoyl dehydrogenase, mitochondrial OS	DLD	0.0488286	0.0754128	0.039249	0.105893	0.0571275	1.07616		Phosphomevalonate kinase OS	PMVK	0.0398958	0.0494173	0.022882	-0.258683	0.150416	0.83585
Huntingtin-interacting protein 1-related protein OS	HIP1R	0.059684	0.0759573	0.0393739	0.136317	0.0815358	1.0991		Glycogen phosphorylase, liver form OS	PYGL	0.0350436	0.049813	0.0233399	-0.185913	0.107492	0.879092
Engulfment and cell motility protein 2 OS	ELMO2	0.0549183	0.0762593	0.0396227	0.142507	0.0864133	1.10382		Leucine-rich repeat-containing protein 41 OS	LRRC41	0.0285492	0.0498937	0.0234899	-0.159488	0.0896635	0.895343
Protein NDRG3 OS	NDRG3	0.0513215	0.076381	0.0397464	0.136478	0.0778281	1.09922		Dr1-associated corepressor OS	DRAP1	0.0322367	0.0501276	0.0236395	-0.197996	0.119774	0.871761
Delta-1-pyrroline-5-carboxylate synthase OS	ALDH18A1	0.049981	0.0772734	0.0406031	0.110522	0.0599935	1.07962		Ubiquitin-fold modifier-conjugating enzyme 1 OS	UFC1	0.0429477	0.0504961	0.0237896	-0.307209	0.185881	0.808204
Ras-related protein Ral-B OS	RALB	0.0611425	0.0781323	0.0409669	0.154535	0.107332	1.11306		Heterogeneous nuclear ribonucleoprotein R OS	HNRNPR	0.0305034	0.0509166	0.0242351	-0.14499	0.0748462	0.904386
Eukaryotic translation initiation factor 3 subunit M OS	EIF3M	0.050938	0.0783127	0.0413275	0.121899	0.0664429	1.08817		14 kDa phosphohistidine phosphatase OS	PHPT1	0.0333117	0.0513695	0.0243834	-0.140089	0.0698304	0.907463
Voltage-dependent anion-selective channel protein 2 OS	VDAC2	0.0584137	0.0791786	0.0415684	0.125102	0.0721008	1.09059		Polynucleotide 5'-hydroxyl-kinase NOL9 OS	NOL9	0.039479	0.052428	0.024833	-0.220747	0.13386	0.858121
Extended synaptotagmin-1 OS	ESYT1	0.0655986	0.0797406	0.0419287	0.143602	0.0935557	1.10466		Cancer-related nucleoside-triphosphatase OS	NTPCR	0.038859	0.0527628	0.0249824	-0.230314	0.142909	0.85245
Voltage-dependent anion-selective channel protein 1 OS	VDAC1	0.0650755	0.0800567	0.0420493	0.135364	0.0841353	1.09837		Target of EGR1 protein 1 OS	TOE1	0.0371706	0.0530301	0.0254236	-0.212225	0.131766	0.863205
Manganese-transporting ATPase 13A1 OS	ATP13A1	0.055477	0.0804421	0.0421704	0.135707	0.08004	1.09863		Large subunit GTPase 1 homolog OS	LSG1	0.0317961	0.0532301	0.0255692	-0.14819	0.080308	0.902382
Hexokinase-1 OS	HK1	0.0552912	0.0811497	0.0425333	0.1193	0.0670363	1.08621		U1 small nuclear ribonucleoprotein 70 kDa OS	SNRNP70	0.0339641	0.0533066	0.0257137	-0.13408	0.0661684	0.911251
Ubiquitin carboxyl-terminal hydrolase 47 OS	USP47	0.05398	0.0814948	0.0427746	0.119951	0.0668951	1.0867		Tuftelin-interacting protein 11 OS	TFIP11	0.0375956	0.0535218	0.0258578	-0.189921	0.115038	0.876654
Rho guanine nucleotide exchange factor 1 OS	ARHGEF1	0.0587768	0.0818654	0.0432531	0.124197	0.0717221	1.0899		Methionine synthase reductase OS	MTRR	0.0363286	0.0536234	0.0260009	-0.220359	0.140521	0.858352
Beta-centractin OS	ACTR1B	0.0769917	0.0827366	0.0436119	0.206636	0.175355	1.15399		Casein kinase II subunit beta OS	CSNK2B	0.0341803	0.0541929	0.0262866	-0.153564	0.0857307	0.899027
Dynactin subunit 1 OS	DCTN1	0.0716949	0.0828184	0.0437308	0.150165	0.107036	1.1097		Ephrin-B1 OS	EFNB1	0.0390666	0.0543943	0.0265704	-0.212797	0.13323	0.862863
Peptidyl-tRNA hydrolase 2, mitochondrial OS	PTRH2	0.0723488	0.0837784	0.0442068	0.182403	0.152439	1.13477		La-related protein 1 OS	LARP1	0.0292005	0.0548521	0.0267125	-0.115823	0.0548152	0.922855
Puromycin-sensitive aminopeptidase OS	NPEPPS	0.058232	0.0839614	0.0443255	0.115471	0.0661411	1.08333		Peptidyl-prolyl cis-trans isomerase FKBP5 OS	FKBP5	0.0405181	0.0549913	0.0268539	-0.208302	0.129177	0.865555
Vacuolar protein sorting-associated protein 37B OS	VPS37B	0.0755656	0.0839875	0.0444435	0.166053	0.130961	1.12198		Splicing factor 3A subunit 1 OS	SF3A1	0.0367502	0.0551148	0.0269945	-0.15701	0.0895269	0.896882
Phosphatidylinositol 5-phosphate 4-kinase type-2 beta OS	PIP4K2B	0.0669779	0.0850049	0.0451499	0.133442	0.0841468	1.09691		NADH dehydrogenase [ubiquinone	NDUFA5	0.0427496	0.0566236	0.0275632	-0.206299	0.129707	0.866758
Alpha-adducin OS	ADD1	0.0729996	0.085076	0.045497	0.138505	0.0929553	1.10076		RNA-binding protein 6 OS	RBM6	0.0361149	0.0569286	0.0278461	-0.141707	0.0760429	0.906446
FRAS1-related extracellular matrix protein 2 OS	FREM2	0.0678383	0.0850807	0.0456114	0.169929	0.139017	1.125		CTP synthase 1 OS	CTPS1	0.045504	0.0573855	0.0279881	-0.218382	0.138588	0.859529
Very-long-chain (3R)-3-hydroxyacyl-CoA dehydratase 3 OS	HACD3	0.0643766	0.0852069	0.0457255	0.11506	0.0687773	1.08302		NADH-cytochrome b5 reductase 2 OS	CYB5R2	0.03865	0.0577489	0.0281305	-0.178863	0.111464	0.883399
Elongin-C OS	ELOC	0.0642038	0.0854152	0.0458395	0.133056	0.0821945	1.09661		Nuclear inhibitor of protein phosphatase 1 OS	PPP1R8	0.0373835	0.0584966	0.0282751	-0.13666	0.0722232	0.909623
Dipeptidyl peptidase 3 OS	DPP3	0.0574986	0.085509	0.0459532	0.111238	0.0635611	1.08015		Golgi phosphoprotein 3-like OS	GOLPH3L	0.0458896	0.0590689	0.0287045	-0.200662	0.127953	0.870151
KIF1-binding protein OS	KIF1BP	0.0615117	0.0855187	0.0460662	0.125523	0.0747511	1.0909		Protein DDI1 homolog 2 OS	DDI2	0.0474645	0.0591877	0.0289879	-0.204095	0.129008	0.868083
Melanoma-associated antigen D2 OS	MAGED2	0.0708654	0.0856435	0.0462911	0.153996	0.11554	1.11265		U4/U6 small nuclear ribonucleoprotein Prp3 OS	PRPF3	0.0365405	0.0593721	0.0291286	-0.126608	0.0638138	0.915982
Immunity-related GTPase family Q protein OS	IRGQ	0.0710326	0.0859044	0.0465143	0.140913	0.0960415	1.1026		GC-rich sequence DNA-binding factor 2 OS	GCFC2	0.038439	0.0594643	0.0292684	-0.171453	0.107011	0.887948
MICOS complex subunit MIC13 OS	MIC13	0.069524	0.0864151	0.0469583	0.141723	0.0969114	1.10322		Sorting nexin-2 OS	SNX2	0.0313676	0.059813	0.0294085	-0.106971	0.0521875	0.928536
LanC-like protein 1 OS	LANCL1	0.0602331	0.0865623	0.0471781	0.125801	0.0739717	1.09111		Fatty aldehyde dehydrogenase OS	ALDH3A2	0.0343958	0.0600218	0.0295483	-0.123554	0.061565	0.917924
Dedicator of cytokinesis protein 1 OS	DOCK1	0.0613276	0.0867952	0.0475054	0.120562	0.0712693	1.08716		Stress-induced-phosphoprotein 1 OS	STIP1	0.0348256	0.0603094	0.0298256	-0.116573	0.0573742	0.922376
Fumarylacetoacetate hydrolase domain-containing protein 2A OS	FAHD2A	0.0818556	0.08722	0.0476145	0.155693	0.121045	1.11396		Condensin-2 complex subunit D3 OS	NCAPD3	0.050173	0.0606036	0.0299643	-0.254316	0.170336	0.838385
Protein FAM98A OS	FAM98A	0.063504	0.0876534	0.0478325	0.124948	0.0748713	1.09047		Protein scribble homolog OS	SCRIB	0.0423503	0.060609	0.0301017	-0.142813	0.0802035	0.905752
Protein phosphatase 1F OS	PPM1F	0.0734886	0.0877202	0.0479412	0.125297	0.0805698	1.09073		Lysine-specific histone demethylase 1A OS	KDM1A	0.0460835	0.0615352	0.030242	-0.170018	0.106733	0.888832
FH1/FH2 domain-containing protein 1 OS	FHOD1	0.0746114	0.0877239	0.0480493	0.130583	0.0856632	1.09474		Histone H2A.Z OS	H2AFZ	0.0409344	0.0615487	0.0303812	-0.148139	0.086317	0.902414
Catenin alpha-2 OS	CTNNA2	0.072511	0.0891025	0.0489099	0.143726	0.102818	1.10475		Interferon regulatory factor 2-binding protein 2 OS	IRF2BP2	0.0392723	0.0617136	0.0305198	-0.123978	0.0633769	0.917654
Eukaryotic translation initiation factor 5 OS	EIF5	0.0629702	0.0896619	0.0491248	0.107752	0.0642065	1.07755		Ubiquitin-conjugating enzyme E2 R2 OS	UBE2R2	0.0431459	0.062085	0.030796	-0.167535	0.105368	0.890363
Isocitrate dehydrogenase [NADP	IDH2	0.0683453	0.09105	0.0496655	0.11472	0.0701469	1.08277		Zinc finger CCCH domain-containing protein 11A OS	ZC3H11A	0.0511302	0.0621859	0.0309331	-0.232961	0.155501	0.850887
DNA-directed RNA polymerase II subunit GRINL1A, isoforms 4/5 OS	POLR2M	0.0701933	0.091528	0.0497745	0.131905	0.0856831	1.09574		Sorting nexin-5 OS	SNX5	0.0437438	0.0622033	0.0310691	-0.155037	0.0937509	0.898109
Paralemmin-2 OS	PALM2	0.0806145	0.0916773	0.0498833	0.137981	0.0992914	1.10036		DnaJ homolog subfamily C member 7 OS	DNAJC7	0.0443385	0.0622233	0.0312039	-0.139921	0.0787247	0.907569
									H/ACA ribonucleoprotein complex subunit DKC1 OS	DKC1	0.0472673	0.0622427	0.0313377	-0.168124	0.105668	0.889999
									Nuclear ubiquitous casein and cyclin-dependent kinase substrate 1 OS	NUCKS1	0.0492129	0.0624225	0.0314711	-0.215976	0.144121	0.860964
									Glutaredoxin-3 OS	GLRX3	0.0419485	0.062743	0.0316048	-0.127854	0.0673415	0.915192
									Terminal uridylyltransferase 4 OS	ZCCHC11	0.0494042	0.0628971	0.0317379	-0.194361	0.127204	0.87396
									YTH domain-containing family protein 2 OS	YTHDF2	0.0503655	0.0633061	0.0321346	-0.210955	0.140479	0.863965
									Zinc finger Ran-binding domain-containing protein 2 OS	ZRANB2	0.0505573	0.0633944	0.0322654	-0.189544	0.123664	0.876883
									FAS-associated factor 1 OS	FAF1	0.04114	0.0645924	0.0327949	-0.143674	0.0840427	0.905211
									Chromatin target of PRMT1 protein OS	CHTOP	0.0441412	0.0647476	0.0329259	-0.132421	0.0728847	0.912299
									RNA-binding protein EWS OS	EWSR1	0.043544	0.0650457	0.033057	-0.122309	0.0645558	0.918716
									WD40 repeat-containing protein SMU1 OS	SMU1	0.04031	0.0655315	0.033189	-0.125602	0.0662551	0.916621
									Methyltransferase-like protein 13 OS	METTL13	0.0495947	0.06565	0.0333204	-0.191774	0.129112	0.875528
									Glutathione peroxidase 1 OS	GPX1	0.0417485	0.0658817	0.0335819	-0.128109	0.0688327	0.91503
									Heterogeneous nuclear ribonucleoprotein L OS	HNRNPL	0.0478578	0.0664499	0.0338432	-0.1311	0.0737483	0.913135
									Isoleucine--tRNA ligase, mitochondrial OS	IARS2	0.0567646	0.0668585	0.0339742	-0.195902	0.131507	0.873027
									DET1- and DDB1-associated protein 1 OS	DDA1	0.0453125	0.0669852	0.0341046	-0.167207	0.109397	0.890565
									Lysine-specific demethylase 3B OS	KDM3B	0.0447312	0.0672432	0.0342351	-0.147842	0.0903955	0.902599
									U6 snRNA-associated Sm-like protein LSm4 OS	LSM4	0.0522716	0.0676261	0.0343661	-0.170033	0.112381	0.888823
									Sterol O-acyltransferase 1 OS	SOAT1	0.0449264	0.0676368	0.034496	-0.166264	0.109086	0.891147
									Cyclin-dependent kinase 11B OS	CDK11B	0.0490213	0.0685918	0.0347598	-0.157035	0.101012	0.896866
									Mothers against decapentaplegic homolog 5 OS	SMAD5	0.0497886	0.069116	0.0350238	-0.158088	0.102537	0.896212
									TATA-binding protein-associated factor 2N OS	TAF15	0.0484432	0.0693627	0.0352856	-0.152775	0.0972993	0.899519
									Vacuolar protein sorting-associated protein 11 homolog OS	VPS11	0.0456974	0.0695942	0.035416	-0.155185	0.0996316	0.898017
									ATP-dependent RNA helicase DDX42 OS	DDX42	0.0526506	0.0706823	0.0359386	-0.1312	0.0773359	0.913072
									RNA-binding protein with serine-rich domain 1 OS	RNPS1	0.0445354	0.0712457	0.0361998	-0.130972	0.0748924	0.913216
									Microtubule-actin cross-linking factor 1, isoforms 1/2/3/5 OS	MACF1	0.0415469	0.0714901	0.0363305	-0.0975297	0.0507842	0.934632
									Multiple myeloma tumor-associated protein 2 OS	MMTAG2	0.0605968	0.0716752	0.0365899	-0.21137	0.1509	0.863716
									Melanoma-associated antigen 4 OS	MAGEA4	0.0585953	0.0724726	0.0372337	-0.223352	0.164345	0.856573
									Kinetochore protein Spc24 OS	SPC24	0.0640301	0.0725698	0.0373608	-0.204581	0.144959	0.86779
									Histone H2A type 2-B OS	HIST2H2AB	0.0598679	0.0727269	0.0374875	-0.193089	0.136694	0.874731
									Alpha-ketoglutarate-dependent dioxygenase FTO OS	FTO	0.0518931	0.0727861	0.0376136	-0.124533	0.0715562	0.917301
									Sodium/potassium-transporting ATPase subunit beta-3 OS	ATP1B3	0.0468739	0.0738282	0.0378671	-0.123075	0.0686292	0.918228
									Core histone macro-H2A.2 OS	H2AFY2	0.0536013	0.0739401	0.0381211	-0.119309	0.0687648	0.920629
									Pre-mRNA-splicing factor ATP-dependent RNA helicase DHX15 OS	DHX15	0.0528423	0.0740041	0.038247	-0.125443	0.0732508	0.916723
									mRNA turnover protein 4 homolog OS	MRTO4	0.0600509	0.074167	0.0383726	-0.183346	0.130103	0.880658
									Lupus La protein OS	SSB	0.0486364	0.0747014	0.0384992	-0.109156	0.0597177	0.92713
									U2 snRNP-associated SURP motif-containing protein OS	U2SURP	0.0476611	0.0748904	0.0386255	-0.124033	0.0700667	0.917619
									Kinetochore-associated protein 1 OS	KNTC1	0.0543563	0.0751931	0.0390011	-0.133105	0.0816335	0.911867
									SWI/SNF-related matrix-associated actin-dependent regulator of chromatin subfamily E member 1 OS	SMARCE1	0.0580496	0.0761308	0.0394985	-0.140551	0.0911952	0.907173
									Probable rRNA-processing protein EBP2 OS	EBNA1BP2	0.0515127	0.076449	0.0398696	-0.121542	0.0695781	0.919205
									Dual specificity protein phosphatase 23 OS	DUSP23	0.056582	0.0767998	0.0399931	-0.169561	0.119828	0.889113
									Structural maintenance of chromosomes protein 2 OS	SMC2	0.0631492	0.0768723	0.040116	-0.188321	0.137467	0.877626
									Synapse-associated protein 1 OS	SYAP1	0.0638555	0.0770184	0.0402386	-0.1574	0.109996	0.896639
									Nucleolar GTP-binding protein 2 OS	GNL2	0.057314	0.0770498	0.0403605	-0.144601	0.0955635	0.90463
									Heparan sulfate 2-O-sulfotransferase 1 OS	HS2ST1	0.0589586	0.0771773	0.040482	-0.164877	0.115998	0.892004
									Survival of motor neuron-related-splicing factor 30 OS	SMNDC1	0.0571304	0.0775821	0.0407243	-0.16668	0.117701	0.89089
									Spindlin-1 OS	SPIN1	0.0563987	0.0778087	0.0408455	-0.153226	0.104345	0.899238
									Histone-binding protein RBBP4 OS	RBBP4	0.0666335	0.078158	0.0410877	-0.19614	0.145907	0.872883
									Serine/arginine repetitive matrix protein 1 OS	SRRM1	0.0647265	0.0782061	0.0412078	-0.167409	0.120083	0.890441
									NADH dehydrogenase [ubiquinone	NDUFAF3	0.0578666	0.0786335	0.0414475	-0.159985	0.112032	0.895035
									Thymocyte nuclear protein 1 OS	THYN1	0.0609569	0.0792204	0.0416887	-0.159247	0.112391	0.895492
									Serine/threonine-protein phosphatase PGAM5, mitochondrial OS	PGAM5	0.05246	0.0792292	0.0418082	-0.126797	0.0756814	0.915863
									H/ACA ribonucleoprotein complex subunit 1 OS	GAR1	0.0545447	0.0806165	0.0422913	-0.120345	0.0706491	0.919967
									Centrosomal protein of 131 kDa OS	CEP131	0.0576825	0.0808532	0.0424122	-0.129157	0.0808024	0.914366
									MARCKS-related protein OS	MARCKSL1	0.0773071	0.0812608	0.0426539	-0.218232	0.169125	0.859618
									Pre-mRNA 3'-end-processing factor FIP1 OS	FIP1L1	0.0624283	0.0815278	0.0428945	-0.135773	0.0905516	0.910182
									Thymosin beta-15B OS	TMSB15B	0.069858	0.0818379	0.0430147	-0.198825	0.153217	0.87126
									Importin-5 OS	IPO5	0.0569468	0.0818624	0.0431343	-0.111573	0.0650818	0.925578
									Probable ATP-dependent RNA helicase DDX56 OS	DDX56	0.0664606	0.0824891	0.0433731	-0.150588	0.107329	0.900883
									Lipopolysaccharide-responsive and beige-like anchor protein OS	LRBA	0.0537909	0.0826054	0.0434927	-0.128501	0.079322	0.914782
									Serpin B9 OS	SERPINB9	0.0796809	0.0830991	0.0438497	-0.222157	0.175598	0.857283
									Phosphatase and actin regulator 4 OS	PHACTR4	0.0657719	0.0834436	0.0439689	-0.162215	0.11897	0.893652
									Enoyl-CoA hydratase, mitochondrial OS	ECHS1	0.0622457	0.0836017	0.044088	-0.126269	0.0810037	0.916198
									PEST proteolytic signal-containing nuclear protein OS	PCNP	0.0541685	0.0840507	0.044561	-0.111798	0.0640328	0.925434
									SURP and G-patch domain-containing protein 2 OS	SUGP2	0.0558481	0.0846835	0.0446797	-0.113993	0.0663214	0.924027
									Cleavage and polyadenylation specificity factor subunit 5 OS	NUDT21	0.069691	0.0846956	0.0447978	-0.137867	0.096435	0.908862
									Transcription elongation regulator 1 OS	TCERG1	0.0654249	0.0848622	0.0449156	-0.121871	0.0780803	0.918995
									ATP-dependent RNA helicase DDX24 OS	DDX24	0.0690199	0.0849465	0.045033	-0.15816	0.116746	0.896167
									Zinc finger MYM-type protein 4 OS	ZMYM4	0.0604153	0.0850353	0.0452662	-0.12227	0.0760701	0.918741
									Serrate RNA effector molecule homolog OS	SRRT	0.0627905	0.0850748	0.0453819	-0.153731	0.110675	0.898923
									DNA-directed RNA polymerase III subunit RPC3 OS	POLR3C	0.0593198	0.085631	0.0461789	-0.143161	0.0982925	0.905533
									Chromobox protein homolog 3 OS	CBX3	0.077624	0.0856979	0.0464027	-0.188244	0.147337	0.877673
									Ribonuclease H2 subunit A OS	RNASEH2A	0.0718593	0.0861077	0.0466258	-0.166475	0.126221	0.891017
									Casein kinase II subunit alpha OS	CSNK2A1	0.0556625	0.0861248	0.0467368	-0.0999068	0.0575131	0.933093
									40S ribosomal protein S25 OS	RPS25	0.0532229	0.086363	0.0468478	-0.0954739	0.0541335	0.935965
									Delta(24)-sterol reductase OS	DHCR24	0.063327	0.0864843	0.0470684	-0.121884	0.0772916	0.918987
									Putative deoxyribonuclease TATDN1 OS	TATDN1	0.0795245	0.0867657	0.0472878	-0.190135	0.150454	0.876524
									Heterogeneous nuclear ribonucleoprotein D0 OS	HNRNPD	0.0645518	0.0867742	0.0473968	-0.13409	0.0909097	0.911245
									Kinesin-like protein KIF23 OS	KIF23	0.0659442	0.0873819	0.0477234	-0.127114	0.0839747	0.915661
									MICOS complex subunit MIC26 OS	APOO	0.0591395	0.0877627	0.0481569	-0.131782	0.0863902	0.912703
									Isoleucine--tRNA ligase, cytoplasmic OS	IARS	0.0620633	0.0882376	0.0482653	-0.113657	0.0698814	0.924242
									Alanine--tRNA ligase, mitochondrial OS	AARS2	0.0662884	0.0885076	0.0483737	-0.13244	0.0902497	0.912287
									Leucine-rich repeat-containing protein 40 OS	LRRC40	0.0864776	0.0885083	0.0484816	-0.199994	0.161681	0.870554
									Plasminogen activator inhibitor 1 RNA-binding protein OS	SERBP1	0.0820111	0.0885212	0.048589	-0.188902	0.15141	0.877273
									NAD(P)H-hydrate epimerase OS	NAXE	0.0760443	0.0886256	0.048696	-0.161569	0.124166	0.894053
									Metastasis-associated protein MTA2 OS	MTA2	0.0754058	0.0887149	0.0488027	-0.143464	0.105907	0.905343
									Splicing factor U2AF 65 kDa subunit OS	U2AF2	0.0616959	0.0893931	0.0490173	-0.109018	0.0663507	0.927219
									CTD small phosphatase-like protein 2 OS	CTDSPL2	0.0728362	0.0897299	0.049232	-0.159155	0.121323	0.89555
									Pre-mRNA-splicing factor SYF1 OS	XAB2	0.0721862	0.0904318	0.0493404	-0.12023	0.0804185	0.920041
									Regulation of nuclear pre-mRNA domain-containing protein 2 OS	RPRD2	0.0792099	0.0906275	0.0494487	-0.153316	0.118448	0.899182
									Far upstream element-binding protein 1 OS	FUBP1	0.0774657	0.0908501	0.0495571	-0.144627	0.109121	0.904613
									RRP15-like protein OS	RRP15	0.0826319	0.0918299	0.049992	-0.185385	0.151965	0.879415

## Sheet: Transcriptome BD vs Cont
gene_id	gene_name	logFC	logCPM	F	PValue	FDR		gene_id	gene_name	logFC	logCPM	F	PValue	FDR
ENSG00000106153	CHCHD2	11.0659	7.11172	220.731	7.81773e-50	5.40909e-46		ENSG00000129824	RPS4Y1	-10.6664	6.66669	206.941	7.76109e-47	2.68495e-43
ENSG00000211772	TRBC2	9.92447	6.01001	113.983	1.39534e-26	1.75534e-23		ENSG00000109846	CRYAB	-8.20131	9.2839	617.099	1.77247e-135	2.45275e-131
ENSG00000115380	EFEMP1	9.26378	5.39002	73.6071	9.77464e-18	7.95656e-15		ENSG00000137507	LRRC32	-8.15554	4.21764	36.711	1.37882e-09	3.97503e-07
ENSG00000124191	TOX2	8.54715	4.6995	42.5968	6.78492e-11	2.53756e-08		ENSG00000185633	NDUFA4L2	-7.44547	5.16796	69.3557	8.4071e-17	6.03038e-14
ENSG00000181195	PENK	8.4901	4.69218	42.2137	8.25169e-11	3.00492e-08		ENSG00000151617	EDNRA	-7.43713	3.64947	24.391	7.88658e-07	0.000139916
ENSG00000120833	SOCS2	7.71283	4.0239	24.8254	6.29532e-07	0.000114625		ENSG00000140044	JDP2	-6.70722	2.87339	14.4403	0.000144831	0.0132726
ENSG00000129194	SOX15	7.70515	3.93551	23.6789	1.14134e-06	0.000199922		ENSG00000095370	SH2D3C	-6.63563	2.95481	14.7061	0.000125777	0.0118401
ENSG00000159403	C1R	7.55564	3.90858	22.6847	1.91369e-06	0.000311548		ENSG00000162692	VCAM1	-6.60073	2.94716	14.5803	0.000134456	0.0125314
ENSG00000103253	HAGHL	7.25084	3.59901	18.3591	1.83248e-05	0.00239225		ENSG00000167641	PPP1R14A	-6.52091	4.32971	33.9722	5.62135e-09	1.44052e-06
ENSG00000110852	CLEC2B	7.17175	3.59222	17.9934	2.2203e-05	0.00279314		ENSG00000167642	SPINT2	-6.39169	2.77635	12.8875	0.000331077	0.0251617
ENSG00000170373	CST1	7.16989	5.51806	69.2845	8.71568e-17	6.03038e-14		ENSG00000139211	AMIGO2	-6.33854	2.41886	11.1267	0.000851482	0.0499272
ENSG00000114650	SCAP	7.04458	3.47016	16.5079	4.85151e-05	0.00528624		ENSG00000154556	SORBS2	-6.32906	2.81651	12.9357	0.00032265	0.0250497
ENSG00000206503	HLA-A	6.99076	3.4545	16.1881	5.743e-05	0.0061132		ENSG00000157450	RNF111	-6.28834	2.69321	12.1563	0.000489605	0.0338265
ENSG00000101347	SAMHD1	6.7909	3.24861	13.9967	0.00018332	0.0159546		ENSG00000134262	AP4B1	-6.26676	2.71612	12.2318	0.000470186	0.0331961
ENSG00000146072	TNFRSF21	6.6833	3.1767	13.1631	0.000285769	0.0232616		ENSG00000064651	SLC12A2	-6.24446	2.61524	11.6745	0.000634088	0.0413892
ENSG00000101441	CST4	6.67779	3.01921	12.1652	0.000487267	0.0338265		ENSG00000143815	LBR	-6.1549	2.43813	10.7084	0.00106713	0.0585989
ENSG00000084070	SMAP2	6.66354	2.97899	11.9331	0.000551859	0.0369586		ENSG00000159674	SPON2	-6.14202	2.628	11.4264	0.000724592	0.0453706
ENSG00000171246	NPTX1	6.64261	3.1583	12.9171	0.000325883	0.0250497		ENSG00000213145	CRIP1	-6.10747	6.49773	130.349	3.71566e-30	6.42716e-27
ENSG00000157184	CPT2	6.60408	3.05987	12.1824	0.000482807	0.0337429		ENSG00000152953	STK32B	-6.01588	2.52657	10.7262	0.00105692	0.0582694
ENSG00000168398	BDKRB2	6.5846	3.01228	11.8452	0.000578517	0.0383039		ENSG00000126878	AIF1L	-5.96353	2.57046	10.7327	0.00105325	0.0582694
ENSG00000120149	MSX2	6.55525	3.11191	12.3549	0.000440182	0.0313982		ENSG00000204291	COL15A1	-5.89347	2.38086	9.91246	0.00164251	0.0828724
ENSG00000182326	C1S	6.53262	3.05227	11.9208	0.000555528	0.0369586		ENSG00000140511	HAPLN3	-5.83977	2.45253	10.0248	0.0015453	0.0794937
ENSG00000152056	AP1S3	6.49532	3.00475	11.5473	0.000678961	0.0430985		ENSG00000084636	COL16A1	-5.83203	2.35078	9.66298	0.00188113	0.0911474
ENSG00000276578	ENSG00000276578	6.48222	2.97577	11.3732	0.000745636	0.046478		ENSG00000145936	KCNMB1	-5.81459	2.47789	10.0439	0.00152935	0.0789672
ENSG00000058091	CDK14	6.44925	3.04633	11.6496	0.000642618	0.041749		ENSG00000152503	TRIM36	-5.79778	2.40617	9.77363	0.00177124	0.0872258
ENSG00000066827	ZFAT	6.44283	3.03929	11.5899	0.000663588	0.0425126		ENSG00000153885	KCTD15	-5.79392	2.39277	9.69651	0.00184712	0.0900017
ENSG00000099875	MKNK2	6.44283	3.03929	11.5899	0.000663588	0.0425126		ENSG00000000005	TNMD	-5.69265	2.30224	9.17344	0.00245666	0.112567
ENSG00000151914	DST	6.41586	2.79565	10.3967	0.00126317	0.067467		ENSG00000123358	NR4A1	-5.68976	2.32751	9.27024	0.00233016	0.108568
ENSG00000179348	GATA2	6.39522	2.91706	10.8635	0.000981391	0.0552052		ENSG00000136010	ALDH1L2	-5.68976	2.32751	9.27024	0.00233016	0.108568
ENSG00000007062	PROM1	6.38908	2.97763	11.1285	0.000850656	0.0499272		ENSG00000235241	ENSG00000235241	-5.63342	2.25985	8.907	0.00284203	0.124851
ENSG00000189058	APOD	6.36193	2.9395	10.8729	0.000976418	0.0551497		ENSG00000179772	FOXS1	-5.62119	3.39158	16.6346	4.53809e-05	0.00503669
ENSG00000107863	ARHGAP21	6.32477	2.82267	10.2632	0.00135789	0.0714464		ENSG00000155034	FBXL18	-5.60621	1.94043	7.9408	0.00483495	0.172884
ENSG00000155816	FMN2	6.30254	2.97562	10.8748	0.00097541	0.0551497		ENSG00000160013	PTGIR	-5.59094	1.96344	7.94436	0.00482545	0.172884
ENSG00000204941	PSG5	6.26381	2.88506	10.3687	0.00128241	0.0677328		ENSG00000257341	ENSG00000257341	-5.58073	2.20193	8.62103	0.00332441	0.13703
ENSG00000117461	PIK3R3	6.25314	2.89431	10.3831	0.0012725	0.067467		ENSG00000177150	FAM210A	-5.57133	2.24319	8.74337	0.0031086	0.131992
ENSG00000198466	ZNF587	6.21606	2.77841	9.78964	0.00175589	0.0867786		ENSG00000133816	MICAL2	-5.56716	3.45028	16.08	6.0803e-05	0.00637418
ENSG00000164761	TNFRSF11B	6.19726	2.87467	10.1482	0.00144525	0.0751854		ENSG00000153066	TXNDC11	-5.52532	2.16933	8.44224	0.00366749	0.146678
ENSG00000161513	FDXR	6.10374	2.82735	9.71284	0.00183079	0.0895209		ENSG00000278619	MRM1	-5.47682	2.05304	8.00519	0.00466602	0.169372
ENSG00000272333	KMT2B	6.09133	2.52658	8.61949	0.00332722	0.13703		ENSG00000124116	WFDC3	-5.46907	2.26345	8.57589	0.00340781	0.139519
ENSG00000168502	MTCL1	6.08127	2.79441	9.51859	0.00203501	0.0971049		ENSG00000164116	GUCY1A1	-5.46907	2.26345	8.57589	0.00340781	0.139519
ENSG00000105339	DENND3	6.07963	2.42924	8.35056	0.00385719	0.149932		ENSG00000144057	ST6GAL2	-5.46793	2.00486	7.78959	0.00525661	0.185091
ENSG00000187601	MAGEH1	6.07709	2.76213	9.37672	0.00219864	0.103839		ENSG00000110719	TCIRG1	-5.40994	2.20913	8.29207	0.00398339	0.153776
ENSG00000110697	PITPNM1	6.07553	2.70862	9.16524	0.00246769	0.112699		ENSG00000151553	FHIP2A	-5.39583	2.05121	7.85803	0.0050613	0.17986
ENSG00000125637	PSD4	6.06311	2.67423	8.99321	0.00271105	0.120629		ENSG00000164106	SCRG1	-5.38176	5.72825	80.66	2.76275e-19	2.54873e-16
ENSG00000006468	ETV1	6.06142	2.76174	9.34118	0.00224168	0.105154		ENSG00000173889	PHC3	-5.3108	2.01623	7.59369	0.0058592	0.20119
ENSG00000105298	CACTIN	6.04124	2.72697	9.15858	0.00247669	0.112738		ENSG00000141068	KSR1	-5.29417	2.05375	7.64742	0.00568724	0.197243
ENSG00000013293	SLC7A14	6.01288	2.71016	9.01802	0.00267451	0.119386		ENSG00000233586	ENSG00000233586	-5.27609	2.04012	7.54331	0.00602527	0.203857
ENSG00000134278	SPIRE1	6.00533	2.63163	8.70341	0.00317748	0.13284		ENSG00000034533	ASTE1	-5.22974	1.96023	7.32792	0.00679123	0.220087
ENSG00000170430	MGMT	5.98124	2.68161	8.83494	0.00295645	0.129058		ENSG00000130363	RSPH3	-5.2179	1.92458	7.2011	0.00728805	0.229209
ENSG00000197565	COL4A6	5.97175	2.67549	8.79633	0.00301965	0.130418		ENSG00000166965	RCCD1	-5.21393	2.00115	7.36768	0.00664271	0.216287
ENSG00000137449	CPEB2	5.96124	2.6103	8.53114	0.00349263	0.142289		ENSG00000151892	GFRA1	-5.20944	3.20032	13.4725	0.000242311	0.0202549
ENSG00000135083	CCNJL	5.92268	2.68565	8.71932	0.00314987	0.132626		ENSG00000162882	HAAO	-5.20661	2.02025	7.38715	0.00657119	0.21497
ENSG00000213658	LAT	5.89379	2.69244	8.67471	0.00322791	0.134542		ENSG00000134548	SPX	-5.20286	3.2012	13.4549	0.000244599	0.020268
ENSG00000137817	PARP6	5.89195	2.48171	8.03912	0.00457944	0.168914		ENSG00000134247	PTGFRN	-5.18519	2.00692	7.28985	0.00693665	0.223439
ENSG00000162645	GBP2	5.89164	2.64936	8.50909	0.0035352	0.14346		ENSG00000166246	DNAAF8	-5.1781	2.10477	7.5492	0.0060056	0.203857
ENSG00000171469	ZNF561	5.87558	2.64941	8.4777	0.0035967	0.145529		ENSG00000162078	ZG16B	-5.11556	1.98671	7.14942	0.00750101	0.232213
ENSG00000196914	ARHGEF12	5.86347	2.52528	8.08962	0.00445357	0.167137		ENSG00000198933	TBKBP1	-5.11556	1.98671	7.14942	0.00750101	0.232213
ENSG00000185432	TMT1A	5.85235	2.65121	8.42931	0.00369367	0.1473		ENSG00000008196	TFAP2B	-5.10983	1.91107	6.96368	0.00832038	0.246983
ENSG00000072803	FBXW11	5.83421	2.62635	8.30038	0.00396521	0.153699		ENSG00000171564	FGB	-5.0963	1.75818	6.56909	0.0103791	0.27475
ENSG00000213445	SIPA1	5.8128	2.60391	8.19079	0.00421193	0.161007		ENSG00000103811	CTSH	-5.09615	2.05825	7.27235	0.00700455	0.223439
ENSG00000011295	TTC19	5.80528	2.58877	8.1363	0.00434037	0.164104		ENSG00000187498	COL4A1	-5.02298	5.24391	51.344	7.84836e-13	3.74502e-10
ENSG00000183597	TANGO2	5.7844	2.58808	8.08669	0.00446078	0.167137		ENSG00000127080	IPPK	-5.00383	1.73018	6.40268	0.0113976	0.280072
ENSG00000146966	DENND2A	5.77943	2.61664	8.14611	0.00431696	0.163666		ENSG00000277758	SYT15B	-5.00002	1.89819	6.73686	0.00944654	0.262492
ENSG00000054611	TBC1D22A	5.73583	2.49588	7.73408	0.00542063	0.189421		ENSG00000172201	ID4	-4.99093	1.78779	6.47423	0.0109476	0.277459
ENSG00000171680	PLEKHG5	5.72414	2.55152	7.85527	0.00506904	0.17986		ENSG00000163507	CIP2A	-4.97177	1.68752	6.20905	0.0127128	0.298676
ENSG00000064313	TAF2	5.71696	2.25351	7.12018	0.00762433	0.235503		ENSG00000028277	POU2F2	-4.93415	1.8273	6.51086	0.0107244	0.275845
ENSG00000095261	PSMD5	5.7029	2.44987	7.55513	0.00598587	0.203857		ENSG00000051009	FHIP1B	-4.93415	1.8273	6.51086	0.0107244	0.275845
ENSG00000134775	FHOD3	5.69002	2.54783	7.77798	0.00529049	0.185341		ENSG00000180488	MIGA1	-4.93415	1.8273	6.51086	0.0107244	0.275845
ENSG00000137198	GMPR	5.68417	2.52773	7.71725	0.00547141	0.190235		ENSG00000197024	ZNF398	-4.93415	1.8273	6.51086	0.0107244	0.275845
ENSG00000261857	MIA	5.68251	2.49311	7.62528	0.00575747	0.19918		ENSG00000197822	OCLN	-4.93415	1.8273	6.51086	0.0107244	0.275845
ENSG00000173918	C1QTNF1	5.66276	2.49824	7.60143	0.0058341	0.20119		ENSG00000166321	NUDT13	-4.92684	1.87571	6.59396	0.0102351	0.273425
ENSG00000197119	SLC25A29	5.65342	2.28873	7.07146	0.0078344	0.237747		ENSG00000132561	MATN2	-4.89208	1.86348	6.47968	0.0109142	0.277459
ENSG00000065371	ROPN1	5.64414	2.3036	7.08076	0.00779385	0.237036		ENSG00000156453	PCDH1	-4.86524	1.74993	6.19655	0.0128028	0.299655
ENSG00000139174	PRICKLE1	5.63123	2.48126	7.49399	0.00619249	0.206095		ENSG00000275111	ZNF2	-4.82261	1.76301	6.22177	0.0126218	0.29816
ENSG00000188766	SPRED3	5.62509	2.44878	7.39928	0.00652704	0.214031		ENSG00000085433	WDR47	-4.81832	1.90722	6.4727	0.0109571	0.277459
ENSG00000173432	SAA1	5.62374	2.39832	7.26766	0.00702284	0.223439		ENSG00000121417	ZNF211	-4.81832	1.90722	6.4727	0.0109571	0.277459
ENSG00000131188	PRR7	5.57951	2.45104	7.30746	0.00686901	0.222087		ENSG00000175084	DES	-4.81832	1.90722	6.4727	0.0109571	0.277459
ENSG00000136960	ENPP2	5.57666	3.97677	19.3673	1.08037e-05	0.00148021		ENSG00000151292	CSNK1G3	-4.81816	1.88602	6.43009	0.011223	0.279398
ENSG00000197415	VEPH1	5.56688	3.90153	18.4881	1.71257e-05	0.00225701		ENSG00000076344	RGS11	-4.78023	1.69252	5.99224	0.014372	0.313691
ENSG00000154222	CC2D1B	5.56341	2.45181	7.283	0.00696314	0.223439		ENSG00000166145	SPINT1	-4.78023	1.69252	5.99224	0.014372	0.313691
ENSG00000133657	ATP13A3	5.55834	2.41314	7.17839	0.00738089	0.230274		ENSG00000029725	RABEP1	-4.77963	1.7516	6.09779	0.0135381	0.304161
ENSG00000075539	FRYL	5.55568	2.42818	7.21388	0.00723633	0.228499		ENSG00000133619	KRBA1	-4.77906	1.80439	6.18184	0.0129097	0.299655
ENSG00000101333	PLCB4	5.52895	2.31079	6.87063	0.00876475	0.253849		ENSG00000063587	ZNF275	-4.72703	1.61584	5.68738	0.0170906	0.336416
ENSG00000131848	ZSCAN5A	5.52729	2.43957	7.18047	0.00737232	0.230274		ENSG00000139998	RAB15	-4.7108	1.8525	6.19024	0.0128486	0.299655
ENSG00000157600	TMEM164	5.52729	2.43957	7.18047	0.00737232	0.230274		ENSG00000135547	HEY2	-4.708	1.82952	6.13782	0.013235	0.30222
ENSG00000166960	CCDC178	5.52474	2.40511	7.09907	0.00771462	0.236246		ENSG00000157404	KIT	-4.708	1.82952	6.13782	0.013235	0.30222
ENSG00000196502	SULT1A1	5.50672	2.31882	6.85163	0.00885847	0.253849		ENSG00000167173	C15orf39	-4.706	1.80539	6.09584	0.0135531	0.304161
ENSG00000276043	UHRF1	5.48441	2.39806	7.00118	0.0081479	0.244062		ENSG00000100916	BRMS1L	-4.7041	1.78	6.05457	0.0138734	0.308155
ENSG00000163605	PPP4R2	5.46691	2.38917	6.94657	0.00840034	0.247327		ENSG00000197566	ZNF624	-4.7041	1.78	6.05457	0.0138734	0.308155
ENSG00000140382	HMG20A	5.45722	2.27483	6.65971	0.00986423	0.268902		ENSG00000163520	FBLN2	-4.70024	4.09636	21.1714	4.20914e-06	0.000626302
ENSG00000090661	CERS4	5.45193	2.37465	6.8852	0.00869363	0.252736		ENSG00000251369	ZNF550	-4.69989	1.72494	5.95868	0.0146481	0.31672
ENSG00000080603	SRCAP	5.44923	2.38026	6.89188	0.00866121	0.252324		ENSG00000114315	HES1	-4.6649	2.83119	9.3506	0.00223018	0.10497
ENSG00000111247	RAD51AP1	5.44142	2.39653	6.9117	0.00856572	0.251128		ENSG00000221988	PPT2	-4.65609	1.53209	5.25788	0.0218513	0.369656
ENSG00000166669	ATF7IP2	5.44068	2.2452	6.5551	0.010461	0.274937		ENSG00000100592	DAAM1	-4.65383	1.74231	5.88901	0.0152389	0.320479
ENSG00000151418	ATP6V1G3	5.4367	2.35981	6.82309	0.00900113	0.254719		ENSG00000172936	MYD88	-4.65383	1.74231	5.88901	0.0152389	0.320479
ENSG00000187094	CCK	5.42878	2.37692	6.84404	0.00889616	0.253883		ENSG00000023892	DEF6	-4.5946	1.79526	5.91242	0.0150377	0.318317
ENSG00000180530	NRIP1	5.39126	2.10147	6.17229	0.0129796	0.299699		ENSG00000049246	PER3	-4.5946	1.79526	5.91242	0.0150377	0.318317
ENSG00000185499	MUC1	5.38676	2.31973	6.64019	0.00997291	0.269291		ENSG00000118785	SPP1	-4.5946	1.79526	5.91242	0.0150377	0.318317
ENSG00000184154	LRRC51	5.38183	2.13585	6.22668	0.0125868	0.29816		ENSG00000166261	ZNF202	-4.5946	1.79526	5.91242	0.0150377	0.318317
ENSG00000120093	HOXB3	5.3816	2.33225	6.65629	0.00988318	0.268902		ENSG00000168826	ZBTB49	-4.5946	1.79526	5.91242	0.0150377	0.318317
ENSG00000090554	FLT3LG	5.36487	2.29952	6.54703	0.0105086	0.274937		ENSG00000169118	CSNK1G1	-4.58912	1.77029	5.86573	0.0154416	0.323269
ENSG00000271605	MILR1	5.35073	2.25785	6.4247	0.0112571	0.279398		ENSG00000168404	MLKL	-4.58324	1.744	5.81448	0.015898	0.325438
ENSG00000120549	KIAA1217	5.33921	2.32615	6.56189	0.0104212	0.274937		ENSG00000068831	RASGRP2	-4.57693	1.71626	5.75755	0.0164212	0.329663
ENSG00000166426	CRABP1	5.3359	5.55316	60.3595	8.03761e-15	5.05566e-12		ENSG00000101825	MXRA5	-4.57693	1.71626	5.75755	0.0164212	0.329663
ENSG00000079215	SLC1A3	5.33186	2.28451	6.46127	0.0110278	0.277459		ENSG00000283632	EXOC3L2	-4.57693	1.71626	5.75755	0.0164212	0.329663
ENSG00000189221	MAOA	5.33186	2.28451	6.46127	0.0110278	0.277459		ENSG00000243811	APOBEC3D	-4.57011	1.6869	5.69333	0.0170329	0.335777
ENSG00000166920	C15orf48	5.32837	2.27349	6.42324	0.0112664	0.279398		ENSG00000163531	NFASC	-4.56271	1.65575	5.61942	0.0177659	0.339861
ENSG00000187720	THSD4	5.32701	2.2979	6.47956	0.0109149	0.277459		ENSG00000096696	DSP	-4.51295	1.67691	5.56747	0.0183007	0.340648
ENSG00000116141	MARK1	5.31804	2.32317	6.5155	0.0106965	0.275845		ENSG00000134762	DSC3	-4.51295	1.67691	5.56747	0.0183007	0.340648
ENSG00000107404	DVL1	5.30985	2.28172	6.41364	0.0113274	0.279909		ENSG00000170085	SIMC1	-4.51295	1.67691	5.56747	0.0183007	0.340648
ENSG00000145348	TBCK	5.306	2.04083	5.89948	0.0151485	0.320038		ENSG00000204176	SYT15	-4.50271	1.64609	5.48696	0.0191624	0.35007
ENSG00000083093	PALB2	5.30097	2.30788	6.45123	0.0110903	0.27802		ENSG00000101017	CD40	-4.46808	1.73527	5.63804	0.0175782	0.339861
ENSG00000099899	TRMT2A	5.28784	2.27897	6.36659	0.0116317	0.283379		ENSG00000121671	CRY2	-4.46808	1.73527	5.63804	0.0175782	0.339861
ENSG00000111215	PRR4	5.27114	2.20983	6.17937	0.0129277	0.299655		ENSG00000176907	TCIM	-4.45744	1.70807	5.57619	0.0182098	0.340648
ENSG00000107554	DNMBP	5.26585	2.27626	6.32012	0.0119404	0.288361		ENSG00000204136	GGTA1	-4.45744	1.70807	5.57619	0.0182098	0.340648
ENSG00000092758	COL9A3	5.26257	2.00296	5.76192	0.0163804	0.329663		ENSG00000004776	HSPB6	-4.43328	1.64893	5.42747	0.0198259	0.356574
ENSG00000168234	TTC39C	5.26051	2.14384	6.03103	0.0140596	0.310297		ENSG00000197927	NBEAP2	-4.43328	1.64893	5.42747	0.0198259	0.356574
ENSG00000173482	PTPRM	5.25411	2.23828	6.22115	0.0126262	0.29816		ENSG00000198028	ZNF560	-4.43328	1.64893	5.42747	0.0198259	0.356574
ENSG00000110090	CPT1A	5.24777	2.2599	6.25321	0.0123997	0.295375		ENSG00000171522	PTGER4	-4.41943	1.61663	5.33488	0.0209064	0.363446
ENSG00000142459	EVI5L	5.24709	2.23439	6.19141	0.0128401	0.299655		ENSG00000248905	FMN1	-4.41943	1.61663	5.33488	0.0209064	0.363446
ENSG00000165506	DNAAF2	5.23489	2.14212	5.98019	0.0144705	0.314353		ENSG00000138675	FGF5	-4.41417	2.86995	8.2683	0.00403587	0.155134
ENSG00000131115	ZNF227	5.23343	2.22836	6.16311	0.0130471	0.29971		ENSG00000134259	NGF	-4.36363	5.60633	58.8557	1.72436e-14	9.9424e-12
ENSG00000100003	SEC14L2	5.23305	2.20113	6.10311	0.0134974	0.304161		ENSG00000137809	ITGA11	-4.36117	2.64942	7.17251	0.00740511	0.230274
ENSG00000139192	TAPBPL	5.23305	2.20113	6.10311	0.0134974	0.304161		ENSG00000134594	RAB33A	-4.35435	2.85382	8.03157	0.00459855	0.168914
ENSG00000095303	PTGS1	5.2282	2.18928	6.06299	0.0138074	0.308155		ENSG00000095585	BLNK	-4.33207	1.5739	5.08996	0.0240686	0.38327
ENSG00000119922	IFIT2	5.21157	2.19086	6.04539	0.0139457	0.308407		ENSG00000112414	ADGRG6	-4.32721	1.67223	5.34127	0.0208299	0.363446
ENSG00000181481	RNF135	5.20861	2.23343	6.12803	0.0133085	0.303398		ENSG00000117115	PADI2	-4.32721	1.67223	5.34127	0.0208299	0.363446
ENSG00000083828	ZNF586	5.19524	2.10046	5.8345	0.0157181	0.32437		ENSG00000131149	GSE1	-4.32721	1.67223	5.34127	0.0208299	0.363446
ENSG00000167306	MYO5B	5.18969	1.95005	5.5603	0.0183757	0.340648		ENSG00000135077	HAVCR2	-4.32721	1.67223	5.34127	0.0208299	0.363446
ENSG00000172403	SYNPO2	5.18969	1.95005	5.5603	0.0183757	0.340648		ENSG00000154930	ACSS1	-4.32721	1.67223	5.34127	0.0208299	0.363446
ENSG00000188321	ZNF559	5.18556	2.19683	6.00916	0.0142348	0.312292		ENSG00000221955	SLC12A8	-4.32721	1.67223	5.34127	0.0208299	0.363446
ENSG00000212952	ENSG00000212952	5.17357	2.05418	5.70175	0.0169513	0.335103		ENSG00000161558	TMEM143	-4.31018	1.5377	4.94651	0.0261475	0.397178
ENSG00000147044	CASK	5.17187	2.19034	5.98215	0.0144545	0.314353		ENSG00000225770	RPS29P3	-4.31018	1.5377	4.94651	0.0261475	0.397178
ENSG00000185920	PTCH1	5.17187	2.19034	5.98215	0.0144545	0.314353		ENSG00000046651	OFD1	-4.3094	1.64252	5.25862	0.0218421	0.369656
ENSG00000114251	WNT5A	5.16989	2.16162	5.91807	0.0149896	0.318317		ENSG00000064989	CALCRL	-4.3094	1.64252	5.25862	0.0218421	0.369656
ENSG00000133687	TMTC1	5.16571	2.17857	5.94079	0.0147975	0.318234		ENSG00000162630	B3GALT2	-4.3094	1.64252	5.25862	0.0218421	0.369656
ENSG00000123496	IL13RA2	5.16481	2.22139	6.02564	0.0141026	0.310751		ENSG00000184988	TMEM106A	-4.3094	1.64252	5.25862	0.0218421	0.369656
ENSG00000099991	CABIN1	5.14667	2.19626	5.94795	0.0147376	0.317661		ENSG00000214827	MTCP1	-4.3094	1.64252	5.25862	0.0218421	0.369656
ENSG00000176444	CLK2	5.14542	2.15981	5.87125	0.0153933	0.323235		ENSG00000118495	PLAGL1	-4.30682	2.55857	7.27245	0.00700415	0.223439
ENSG00000186187	ZNRF1	5.1274	2.01866	5.55983	0.0183806	0.340648		ENSG00000196182	STK40	-4.29419	3.59265	13.9446	0.000188467	0.0163
ENSG00000069702	TGFBR3	5.12665	2.13145	5.78804	0.0161389	0.328909		ENSG00000145681	HAPLN1	-4.2897	1.61105	5.16298	0.0230771	0.376137
ENSG00000167107	ACSF2	5.12487	2.18628	5.89172	0.0152154	0.320479		ENSG00000151778	SERP2	-4.2897	1.61105	5.16298	0.0230771	0.376137
ENSG00000198000	NOL8	5.08447	2.14057	5.74023	0.0165839	0.330947		ENSG00000046604	DSG2	-4.26777	1.5776	5.04996	0.0246304	0.386166
ENSG00000003249	DBNDD1	5.08306	2.14932	5.75323	0.0164617	0.329663		ENSG00000078401	EDN1	-4.26777	1.5776	5.04996	0.0246304	0.386166
ENSG00000102081	FMR1	5.08306	2.14932	5.75323	0.0164617	0.329663		ENSG00000157077	ZFYVE9	-4.26777	1.5776	5.04996	0.0246304	0.386166
ENSG00000228486	C2orf92	5.08305	1.88041	5.27739	0.0216078	0.369656		ENSG00000284874	ENSG00000284874	-4.26217	2.49656	6.93884	0.00843672	0.247871
ENSG00000109756	RAPGEF2	5.07818	2.18238	5.80414	0.0159917	0.326392		ENSG00000147144	CCDC120	-4.24801	2.42721	6.23602	0.0125206	0.29732
ENSG00000133059	DSTYK	5.07406	2.08749	5.60869	0.0178751	0.339861		ENSG00000197217	ENTPD4	-4.24586	2.51134	7.28662	0.00694912	0.223439
ENSG00000103326	CAPN15	5.05353	2.05566	5.518	0.0188252	0.345954		ENSG00000065526	SPEN	-4.24323	1.54192	4.91188	0.0266766	0.398264
ENSG00000160972	PPP1R16A	5.03802	2.11955	5.62387	0.0177209	0.339861		ENSG00000072952	IRAG1	-4.24323	1.54192	4.91188	0.0266766	0.398264
ENSG00000172667	ZMAT3	5.03692	2.12859	5.63791	0.0175795	0.339861		ENSG00000147799	ARHGAP39	-4.24323	1.54192	4.91188	0.0266766	0.398264
ENSG00000074219	TEAD2	5.0339	3.58271	13.2474	0.000273214	0.0225043		ENSG00000158480	SPATA2	-4.24323	1.54192	4.91188	0.0266766	0.398264
ENSG00000080546	SESN1	5.0318	2.08816	5.5486	0.018499	0.341774		ENSG00000164946	FREM1	-4.24323	1.54192	4.91188	0.0266766	0.398264
ENSG00000162413	KLHL21	5.02459	2.06534	5.48574	0.0191757	0.35007		ENSG00000188112	C6orf132	-4.24323	1.54192	4.91188	0.0266766	0.398264
ENSG00000033627	ATP6V0A1	5.02291	1.95655	5.30051	0.0213228	0.367912		ENSG00000255073	ZFP91-CNTF	-4.24323	1.54192	4.91188	0.0266766	0.398264
ENSG00000180902	D2HGDH	5.01432	2.10899	5.56546	0.0183217	0.340648		ENSG00000187824	TMEM220	-4.16918	2.96802	8.35861	0.00384012	0.149689
ENSG00000181045	SLC26A11	5.01432	2.10899	5.56546	0.0183217	0.340648		ENSG00000071794	HLTF	-4.16819	1.60582	5.01469	0.0251371	0.38779
ENSG00000196367	TRRAP	5.01432	2.10899	5.56546	0.0183217	0.340648		ENSG00000073146	MOV10L1	-4.16819	1.60582	5.01469	0.0251371	0.38779
ENSG00000041880	PARP3	5.01255	2.12713	5.59451	0.0180203	0.340648		ENSG00000102981	PARD6A	-4.16819	1.60582	5.01469	0.0251371	0.38779
ENSG00000165959	CLMN	5.01178	2.13589	5.60883	0.0178736	0.339861		ENSG00000105810	CDK6	-4.16819	1.60582	5.01469	0.0251371	0.38779
ENSG00000175048	ZDHHC14	4.98955	2.10771	5.52205	0.0187817	0.345614		ENSG00000133107	TRPC4	-4.16819	1.60582	5.01469	0.0251371	0.38779
ENSG00000168916	ZNF608	4.98889	2.11682	5.53706	0.0186213	0.343127		ENSG00000070404	FSTL3	-4.16611	2.34598	6.38945	0.0114828	0.280652
ENSG00000176463	SLCO3A1	4.98346	2.05599	5.41174	0.0200054	0.357206		ENSG00000104218	CSPP1	-4.16308	1.53459	4.79135	0.0286072	0.4075
ENSG00000159592	GPBP1L1	4.98127	2.07628	5.44358	0.0196439	0.356268		ENSG00000133985	TTC9	-4.16308	1.53459	4.79135	0.0286072	0.4075
ENSG00000137033	IL33	4.97503	2.03226	5.34536	0.0207811	0.363446		ENSG00000173705	SUSD5	-4.16308	1.53459	4.79135	0.0286072	0.4075
ENSG00000211448	DIO2	4.97178	1.97179	5.24758	0.0219811	0.370492		ENSG00000186310	NAP1L3	-4.16308	1.53459	4.79135	0.0286072	0.4075
ENSG00000069424	KCNAB2	4.96595	2.08774	5.44818	0.0195923	0.355798		ENSG00000089163	SIRT4	-4.15585	1.45162	4.4038	0.0358635	0.440822
ENSG00000161714	PLCD3	4.96539	2.09722	5.46391	0.0194166	0.353536		ENSG00000213689	TREX1	-4.15391	2.54213	6.84363	0.00889819	0.253883
ENSG00000149256	TENM4	4.957	2.05527	5.367	0.0205249	0.362737		ENSG00000135049	AGTPBP1	-4.14005	1.57329	4.90209	0.0268283	0.398764
ENSG00000213390	ARHGAP19	4.94172	2.06718	5.37282	0.0204565	0.362455		ENSG00000156504	PABIR2	-4.14005	1.57329	4.90209	0.0268283	0.398764
ENSG00000148680	HTR7	4.94127	2.07706	5.38932	0.020264	0.359504		ENSG00000176971	FIBIN	-4.14005	1.57329	4.90209	0.0268283	0.398764
ENSG00000157426	AASDH	4.94064	2.09609	5.42181	0.0198904	0.356574		ENSG00000100918	REC8	-4.12878	2.10775	5.60943	0.0178675	0.339861
ENSG00000127914	AKAP9	4.94045	2.10525	5.43779	0.0197092	0.356517		ENSG00000050327	ARHGEF5	-4.12839	1.49713	4.61909	0.0316224	0.418347
ENSG00000136636	KCTD3	4.9387	1.90426	5.09234	0.0240356	0.383185		ENSG00000160867	FGFR4	-4.12839	1.49713	4.61909	0.0316224	0.418347
ENSG00000168214	RBPJ	4.91984	3.43381	12.0911	0.000507027	0.0347339		ENSG00000138468	SENP7	-4.10825	1.53869	4.76841	0.0289907	0.408648
ENSG00000163032	VSNL1	4.91648	2.05631	5.31318	0.0211683	0.366618		ENSG00000167644	C19orf33	-4.10825	1.53869	4.76841	0.0289907	0.408648
ENSG00000182853	VMO1	4.89927	3.36316	11.5539	0.000676547	0.0430985		ENSG00000198453	ZNF568	-4.10825	1.53869	4.76841	0.0289907	0.408648
ENSG00000138435	CHRNA1	4.89088	2.04539	5.25338	0.021908	0.370162		ENSG00000087053	MTMR2	-4.09852	3.64432	13.5727	0.000229718	0.0196224
ENSG00000133812	SBF2	4.89082	5.5964	56.7274	5.08189e-14	2.70474e-11		ENSG00000134864	GGACT	-4.08767	1.45695	4.39896	0.0359653	0.440822
ENSG00000214140	PRCD	4.88602	1.93489	5.06092	0.0244752	0.386166		ENSG00000165259	HDX	-4.08767	1.45695	4.39896	0.0359653	0.440822
ENSG00000131080	EDA2R	4.86545	2.0549	5.23007	0.0222034	0.372425		ENSG00000121753	ADGRB2	-4.08175	2.34769	6.16135	0.0130601	0.29971
ENSG00000101298	SNPH	4.86513	2.04481	5.21184	0.0224373	0.373631		ENSG00000125388	GRK4	-4.07186	1.50175	4.60405	0.0319009	0.418431
ENSG00000204842	ATXN2	4.86513	2.04481	5.21184	0.0224373	0.373631		ENSG00000130803	ZNF317	-4.07186	1.50175	4.60405	0.0319009	0.418431
ENSG00000116406	EDEM3	4.8648	2.02379	5.17474	0.0229215	0.376137		ENSG00000138193	PLCE1	-4.07186	1.50175	4.60405	0.0319009	0.418431
ENSG00000181982	CCDC149	4.8648	2.02379	5.17474	0.0229215	0.376137		ENSG00000159873	CCDC117	-4.07186	1.50175	4.60405	0.0319009	0.418431
ENSG00000160439	RDH13	4.85636	1.92249	4.99784	0.025383	0.389844		ENSG00000165359	INTS6L	-4.07186	1.50175	4.60405	0.0319009	0.418431
ENSG00000233491	CDHR17P	4.8523	1.98823	5.10022	0.0239267	0.382686		ENSG00000100889	PCK2	-4.06222	4.12565	18.1774	2.01587e-05	0.00260706
ENSG00000151148	UBE3B	4.8396	2.04424	5.17129	0.022967	0.376137		ENSG00000106819	ASPN	-4.05692	2.92482	8.44224	0.00366749	0.146678
ENSG00000129757	CDKN1C	4.83856	2.02346	5.13327	0.0234753	0.379499		ENSG00000143493	INTS7	-4.04434	2.3912	6.18087	0.0129168	0.299655
ENSG00000185000	DGAT1	4.83856	2.02346	5.13327	0.0234753	0.379499		ENSG00000113389	3	-4.03582	3.12199	9.57094	0.0019778	0.0950307
ENSG00000177182	CLVS1	4.82676	1.8961	4.91694	0.0265986	0.398264		ENSG00000184702	SEPTIN5	-4.00328	3.63529	13.15	0.000287779	0.0232883
ENSG00000104883	PEX11G	4.81339	2.03354	5.11238	0.0237596	0.382308		ENSG00000198625	MDM4	-3.98617	2.45602	6.21777	0.0126503	0.298221
ENSG00000198589	LRBA	4.81257	2.02313	5.09298	0.0240268	0.383185		ENSG00000073737	DHRS9	-3.98547	1.53568	4.64798	0.0310944	0.416418
ENSG00000138030	KHK	4.79735	1.98843	5.01613	0.0251162	0.38779		ENSG00000104518	GSDMD	-3.98547	1.53568	4.64798	0.0310944	0.416418
ENSG00000012171	SEMA3B	4.78684	2.0228	5.05371	0.0245772	0.386166		ENSG00000119778	ATAD2B	-3.98547	1.53568	4.64798	0.0310944	0.416418
ENSG00000168781	PPIP5K1	4.78684	2.0228	5.05371	0.0245772	0.386166		ENSG00000128218	VPREB3	-3.98547	1.53568	4.64798	0.0310944	0.416418
ENSG00000141934	PLPP2	4.7844	1.99019	5.0086	0.0252257	0.388291		ENSG00000135838	NPL	-3.98547	1.53568	4.64798	0.0310944	0.416418
ENSG00000113163	CERT1	4.78366	1.97869	4.99299	0.0254542	0.390072		ENSG00000138316	ADAMTS14	-3.98547	1.53568	4.64798	0.0310944	0.416418
ENSG00000198862	LTN1	4.78366	1.97869	4.99299	0.0254542	0.390072		ENSG00000145365	TIFA	-3.98547	1.53568	4.64798	0.0310944	0.416418
ENSG00000143127	ITGA10	4.76773	1.9534	4.92646	0.0264524	0.398264		ENSG00000154553	PDLIM3	-3.98547	1.53568	4.64798	0.0310944	0.416418
ENSG00000070018	LRP6	4.75683	1.97891	4.9529	0.0260509	0.397178		ENSG00000185507	IRF7	-3.98547	1.53568	4.64798	0.0310944	0.416418
ENSG00000139323	POC1B	4.75683	1.97891	4.9529	0.0260509	0.397178		ENSG00000186998	EMID1	-3.98547	1.53568	4.64798	0.0310944	0.416418
ENSG00000151576	QTRT2	4.75019	1.91423	4.83773	0.0278476	0.406493		ENSG00000144674	GOLGA4	-3.96659	2.76791	7.45918	0.00631339	0.208832
ENSG00000197769	MAP1LC3C	4.73864	1.9417	4.86806	0.0273624	0.403668		ENSG00000183439	TRIM61	-3.96141	2.28127	5.78292	0.0161859	0.329383
ENSG00000169208	OR10G3	4.73143	1.85773	4.72023	0.029814	0.413393		ENSG00000183098	GPC6	-3.94382	2.08809	5.18854	0.0227401	0.376137
ENSG00000023909	GCLM	4.73031	1.97913	4.91394	0.0266448	0.398264		ENSG00000126803	HSPA2	-3.94198	1.49993	4.49364	0.0340257	0.430362
ENSG00000122678	POLM	4.72886	1.9676	4.89703	0.026907	0.399077		ENSG00000130234	ACE2	-3.94198	1.49993	4.49364	0.0340257	0.430362
ENSG00000164951	PDP1	4.72744	1.95572	4.87976	0.0271775	0.401797		ENSG00000154548	SRSF12	-3.94198	1.49993	4.49364	0.0340257	0.430362
ENSG00000249992	TMEM158	4.72277	3.19885	9.97916	0.00158407	0.0805894		ENSG00000166922	SCG5	-3.94198	1.49993	4.49364	0.0340257	0.430362
ENSG00000124813	RUNX2	4.71836	1.88837	4.75619	0.0291973	0.408939		ENSG00000186806	VSIG10L	-3.94198	1.49993	4.49364	0.0340257	0.430362
ENSG00000018510	AGPS	4.7076	1.91712	4.79037	0.0286234	0.4075		ENSG00000139645	ANKRD52	-3.93613	2.57435	6.57959	0.0103181	0.27458
ENSG00000136169	SETDB2	4.70618	1.90386	4.77089	0.0289491	0.408648		ENSG00000223756	TSSC2	-3.93517	1.45672	4.29971	0.0381235	0.448219
ENSG00000162825	NBPF20	4.70618	1.90386	4.77089	0.0289491	0.408648		ENSG00000138182	KIF20B	-3.93097	2.30958	5.71823	0.0167929	0.333401
ENSG00000081177	EXD2	4.70048	1.95624	4.84099	0.0277951	0.406154		ENSG00000150054	MPP7	-3.93097	2.30958	5.71823	0.0167929	0.333401
ENSG00000204131	NHSL2	4.70048	1.95624	4.84099	0.0277951	0.406154		ENSG00000174953	DHX36	-3.91559	2.18215	5.41531	0.0199645	0.356937
ENSG00000073756	PTGS2	4.69869	1.94417	4.82284	0.0280891	0.406719		ENSG00000134871	COL4A2	-3.91254	5.31122	41.3119	1.30828e-10	4.4156e-08
ENSG00000094975	SUCO	4.69869	1.94417	4.82284	0.0280891	0.406719		ENSG00000129009	ISLR	-3.90988	3.05979	8.03027	0.00460186	0.168914
ENSG00000166900	STX3	4.69869	1.94417	4.82284	0.0280891	0.406719		ENSG00000107951	MTPAP	-3.89113	1.46175	4.30284	0.0380534	0.447837
ENSG00000221852	KRTAP1-5	4.6866	1.87595	4.69317	0.0302869	0.416418		ENSG00000110395	CBL	-3.89113	1.46175	4.30284	0.0380534	0.447837
ENSG00000183087	GAS6	4.67653	4.26322	20.2414	6.83974e-06	0.000965799		ENSG00000138780	GSTCD	-3.89113	1.46175	4.30284	0.0380534	0.447837
ENSG00000106066	CPVL	4.67389	1.95675	4.8034	0.0284078	0.4075		ENSG00000170323	FABP4	-3.89113	1.46175	4.30284	0.0380534	0.447837
ENSG00000162702	ZNF281	4.66951	1.93259	4.76573	0.0290359	0.408648		ENSG00000086991	NOX4	-3.87393	1.41516	4.03959	0.0444496	0.472566
ENSG00000125618	PAX8	4.66734	1.91994	4.74622	0.029367	0.409716		ENSG00000115468	EFHD1	-3.87393	1.41516	4.03959	0.0444496	0.472566
ENSG00000197056	ZMYM1	4.64854	1.90638	4.69144	0.0303174	0.416418		ENSG00000115828	QPCT	-3.87393	1.41516	4.03959	0.0444496	0.472566
ENSG00000169660	HEXD	4.63988	1.92096	4.70843	0.0300194	0.414271		ENSG00000149300	C11orf52	-3.87393	1.41516	4.03959	0.0444496	0.472566
ENSG00000103269	RHBDL1	4.63375	1.7492	4.43225	0.0352704	0.437121		ENSG00000158769	F11R	-3.87393	1.41516	4.03959	0.0444496	0.472566
ENSG00000178440	TIMM23B-AGAP6	4.63375	1.7492	4.43225	0.0352704	0.437121		ENSG00000165115	KIF27	-3.87393	1.41516	4.03959	0.0444496	0.472566
ENSG00000159147	DONSON	4.62468	1.78617	4.47876	0.0343231	0.43061		ENSG00000196544	BORCS6	-3.87393	1.41516	4.03959	0.0444496	0.472566
ENSG00000164535	DAGLB	4.61752	1.89452	4.63213	0.0313829	0.417457		ENSG00000080573	COL5A3	-3.84285	2.27757	5.42286	0.0198783	0.356574
ENSG00000123636	BAZ2B	4.61471	1.88104	4.6099	0.0317923	0.418431		ENSG00000140948	ZCCHC14	-3.83024	1.4208	4.058	0.0439674	0.47201
ENSG00000125686	MED1	4.61285	1.92195	4.6719	0.0306642	0.416418		ENSG00000145088	EAF2	-3.83024	1.4208	4.058	0.0439674	0.47201
ENSG00000145777	TSLP	4.61285	1.92195	4.6719	0.0306642	0.416418		ENSG00000154678	PDE1C	-3.83024	1.4208	4.058	0.0439674	0.47201
ENSG00000079156	OSBPL6	4.6098	1.90929	4.65094	0.0310409	0.416418		ENSG00000276903	H2AC16	-3.83024	1.4208	4.058	0.0439674	0.47201
ENSG00000114573	ATP6V1A	4.6098	1.90929	4.65094	0.0310409	0.416418		ENSG00000125962	ARMCX5	-3.82396	2.20748	5.30958	0.0212122	0.366918
ENSG00000145431	PDGFC	4.6098	1.90929	4.65094	0.0310409	0.416418		ENSG00000160352	ZNF714	-3.8101	2.19381	5.22487	0.0222699	0.373088
ENSG00000115183	TANC1	4.60676	1.89624	4.62941	0.0314326	0.417457		ENSG00000106823	ECM2	-3.78181	2.03275	4.76251	0.0290903	0.408648
ENSG00000185386	MAPK11	4.58278	1.91045	4.61524	0.0316933	0.418431		ENSG00000077713	SLC25A43	-3.77072	1.46136	4.22902	0.0397431	0.452785
ENSG00000069667	RORA	4.57927	1.89759	4.59327	0.032102	0.419875		ENSG00000103249	CLCN7	-3.77072	1.46136	4.22902	0.0397431	0.452785
ENSG00000129003	VPS13C	4.57618	1.84008	4.50035	0.0338923	0.430362		ENSG00000111785	RIC8B	-3.77072	1.46136	4.22902	0.0397431	0.452785
ENSG00000182253	SYNM	4.57618	1.84008	4.50035	0.0338923	0.430362		ENSG00000112837	TBX18	-3.77072	1.46136	4.22902	0.0397431	0.452785
ENSG00000132669	RIN2	4.55765	3.10505	8.963	0.00275624	0.121856		ENSG00000124159	MATN4	-3.77072	1.46136	4.22902	0.0397431	0.452785
ENSG00000151338	MIPOL1	4.55227	1.89891	4.55845	0.0327611	0.42488		ENSG00000130396	AFDN	-3.77072	1.46136	4.22902	0.0397431	0.452785
ENSG00000110756	HPS5	4.54826	1.88585	4.53544	0.0332044	0.427823		ENSG00000131002	TXLNGY	-3.77072	1.46136	4.22902	0.0397431	0.452785
ENSG00000118898	PPL	4.54826	1.88585	4.53544	0.0332044	0.427823		ENSG00000164683	HEY1	-3.77072	1.46136	4.22902	0.0397431	0.452785
ENSG00000129354	AP1M2	4.54826	1.88585	4.53544	0.0332044	0.427823		ENSG00000165097	KDM1B	-3.77072	1.46136	4.22902	0.0397431	0.452785
ENSG00000147202	DIAPH2	4.5463	1.84237	4.46298	0.0346415	0.434211		ENSG00000166816	LDHD	-3.77072	1.46136	4.22902	0.0397431	0.452785
ENSG00000139629	GALNT6	4.54018	1.85843	4.48735	0.0341511	0.430362		ENSG00000174564	IL20RB	-3.77072	1.46136	4.22902	0.0397431	0.452785
ENSG00000163349	HIPK1	4.54018	1.85843	4.48735	0.0341511	0.430362		ENSG00000196345	ZKSCAN7	-3.77072	1.46136	4.22902	0.0397431	0.452785
ENSG00000116698	SMG7	4.53607	3.34716	9.98983	0.00157492	0.0804196		ENSG00000198945	L3MBTL3	-3.77072	1.46136	4.22902	0.0397431	0.452785
ENSG00000132470	ITGB4	4.52132	1.88733	4.50153	0.0338689	0.430362		ENSG00000122386	ZNF205	-3.75492	2.11737	4.93742	0.0262853	0.398264
ENSG00000162595	DIRAS3	4.52132	1.88733	4.50153	0.0338689	0.430362		ENSG00000117569	PTBP2	-3.75177	2.30833	5.33515	0.0209032	0.363446
ENSG00000204104	TRAF3IP1	4.51386	1.79748	4.35431	0.0369199	0.445391		ENSG00000187535	IFT140	-3.72594	2.21737	5.13802	0.0234112	0.379499
ENSG00000125249	RAP2A	4.50915	1.78117	4.33016	0.0374474	0.447342		ENSG00000162073	PAQR4	-3.71647	2.27963	5.23882	0.022092	0.371006
ENSG00000153246	PLA2R1	4.50815	1.81477	4.37675	0.0364369	0.44385		ENSG00000107438	PDLIM1	-3.71472	4.78194	25.3048	4.91007e-07	9.18184e-05
ENSG00000167680	SEMA6B	4.5076	1.84621	4.427	0.0353791	0.437121		ENSG00000182379	NXPH4	-3.71238	2.77231	6.71134	0.00958267	0.265742
ENSG00000105227	PRX	4.47967	1.84834	4.39329	0.0360851	0.441898		ENSG00000161647	MPP3	-3.70411	2.06387	4.74597	0.0293712	0.409716
ENSG00000198826	ARHGAP11A	4.47828	1.81747	4.34056	0.0372193	0.447342		ENSG00000005102	MEOX1	-3.70295	1.42193	4.01298	0.0451561	0.474825
ENSG00000008283	CYB561	4.47447	1.83394	4.36642	0.0366584	0.444591		ENSG00000081138	CDH7	-3.70295	1.42193	4.01298	0.0451561	0.474825
ENSG00000050344	NFE2L3	4.47447	1.83394	4.36642	0.0366584	0.444591		ENSG00000113088	GZMK	-3.70295	1.42193	4.01298	0.0451561	0.474825
ENSG00000127663	KDM4B	4.47447	1.83394	4.36642	0.0366584	0.444591		ENSG00000118263	KLF7	-3.70295	1.42193	4.01298	0.0451561	0.474825
ENSG00000147100	SLC16A2	4.47447	1.83394	4.36642	0.0366584	0.444591		ENSG00000130338	TULP4	-3.70295	1.42193	4.01298	0.0451561	0.474825
ENSG00000140481	CCDC33	4.47314	1.80204	4.31778	0.0377206	0.447837		ENSG00000163435	ELF3	-3.70295	1.42193	4.01298	0.0451561	0.474825
ENSG00000018869	ZNF582	4.45237	1.8504	4.36102	0.0367749	0.445337		ENSG00000184005	ST6GALNAC3	-3.70295	1.42193	4.01298	0.0451561	0.474825
ENSG00000123179	EBPL	4.44778	4.05513	16.6404	4.52417e-05	0.00503669		ENSG00000205426	KRT81	-3.70295	1.42193	4.01298	0.0451561	0.474825
ENSG00000110900	TSPAN11	4.44661	1.83626	4.33379	0.0373675	0.447342		ENSG00000213626	LBH	-3.70295	1.42193	4.01298	0.0451561	0.474825
ENSG00000112159	MDN1	4.44661	1.83626	4.33379	0.0373675	0.447342		ENSG00000219814	RPL23AP47	-3.70295	1.42193	4.01298	0.0451561	0.474825
ENSG00000110031	LPXN	4.44082	1.82164	4.30668	0.0379677	0.447837		ENSG00000070669	ASNS	-3.66503	5.50888	43.5151	4.24469e-11	1.63161e-08
ENSG00000153132	CLGN	4.43749	1.78927	4.25854	0.0390581	0.452785		ENSG00000101384	JAG1	-3.65107	2.31434	4.72482	0.0297345	0.412894
ENSG00000163637	PRICKLE2	4.43133	1.773	4.23278	0.0396551	0.452785		ENSG00000145375	AFG2A	-3.62392	2.0103	4.47942	0.0343099	0.43061
ENSG00000090539	CHRD	4.41942	1.83851	4.3026	0.0380587	0.447837		ENSG00000110318	CEP126	-3.60803	2.04812	4.52656	0.033377	0.429647
ENSG00000103126	AXIN1	4.41942	1.83851	4.3026	0.0380587	0.447837		ENSG00000113739	STC2	-3.59381	4.32899	17.4119	3.01392e-05	0.0035954
ENSG00000115020	PIKFYVE	4.41942	1.83851	4.3026	0.0380587	0.447837		ENSG00000113356	POLR3G	-3.59315	2.2564	4.485	0.034198	0.430362
ENSG00000130475	FCHO1	4.41942	1.83851	4.3026	0.0380587	0.447837		ENSG00000134107	BHLHE40	-3.57896	2.05237	4.45616	0.0347801	0.435554
ENSG00000167302	TEPSIN	4.41942	1.83851	4.3026	0.0380587	0.447837		ENSG00000162994	CLHC1	-3.55784	2.37347	5.24286	0.0220408	0.371006
ENSG00000188659	SAXO2	4.41942	1.83851	4.3026	0.0380587	0.447837		ENSG00000167244	IGF2	-3.54916	8.45777	169.921	8.78297e-39	2.02565e-35
ENSG00000285382	ENSG00000285382	4.41942	1.83851	4.3026	0.0380587	0.447837		ENSG00000072736	NFATC3	-3.54129	2.12797	4.48129	0.0342723	0.43061
ENSG00000138798	EGF	4.41301	1.82415	4.27412	0.0387017	0.452326		ENSG00000153714	LURAP1L	-3.51158	1.94054	4.11944	0.0423978	0.466937
ENSG00000173391	OLR1	4.41301	1.82415	4.27412	0.0387017	0.452326		ENSG00000107331	ABCA2	-3.50887	2.02255	4.21736	0.0400171	0.452785
ENSG00000156398	SFXN2	4.40683	1.80929	4.25115	0.0392284	0.452785		ENSG00000135912	TTLL4	-3.50887	2.02255	4.21736	0.0400171	0.452785
ENSG00000112541	PDE10A	4.40039	1.79389	4.22704	0.0397894	0.452785		ENSG00000128513	POT1	-3.50058	2.6151	5.67394	0.0172221	0.338173
ENSG00000116991	SIPA1L2	4.40039	1.79389	4.22704	0.0397894	0.452785		ENSG00000166435	XRRA1	-3.49132	2.09972	4.43547	0.035204	0.437121
ENSG00000132359	RAP1GAP2	4.40039	1.79389	4.22704	0.0397894	0.452785		ENSG00000185344	ATP6V0A2	-3.49071	2.00129	4.19379	0.0405769	0.456506
ENSG00000117724	CENPF	4.39417	1.75991	4.17149	0.0411145	0.458891		ENSG00000260549	MT1L	-3.48256	1.95378	3.9875	0.045844	0.479103
ENSG00000153495	TEX29	4.39417	1.75991	4.17149	0.0411145	0.458891		ENSG00000185947	ZNF267	-3.48129	2.09395	4.32054	0.0376595	0.447837
ENSG00000152784	PRDM8	4.36507	1.78125	4.16987	0.0411536	0.458891		ENSG00000049540	ELN	-3.45089	4.26258	15.574	7.94351e-05	0.00808252
ENSG00000170264	FAM161A	4.36507	1.78125	4.16987	0.0411536	0.458891		ENSG00000130208	APOC1	-3.44299	3.89465	12.5678	0.000392779	0.0290657
ENSG00000151062	CACNA2D4	4.35628	1.74678	4.10988	0.0426381	0.466937		ENSG00000164329	TENT2	-3.43039	1.94002	4.00744	0.0453047	0.476026
ENSG00000158321	AUTS2	4.34609	1.70981	4.03907	0.0444631	0.472566		ENSG00000135596	MICAL1	-3.42913	3.00041	6.51459	0.010702	0.275845
ENSG00000141480	ARRB2	4.34497	1.79982	4.16543	0.0412616	0.459355		ENSG00000221886	FAM200C	-3.42022	1.98099	4.06311	0.0438345	0.47201
ENSG00000153558	FBXL2	4.34497	1.79982	4.16543	0.0412616	0.459355		ENSG00000134954	ETS1	-3.41705	2.80284	6.139	0.0132261	0.30222
ENSG00000196878	LAMB3	4.32917	1.76857	4.11254	0.0425713	0.466937		ENSG00000161791	FMNL3	-3.41574	2.00015	4.08958	0.0431532	0.469345
ENSG00000102057	KCND1	4.3266	1.75071	4.0794	0.0434139	0.469345		ENSG00000163815	CLEC3B	-3.41574	2.00015	4.08958	0.0431532	0.469345
ENSG00000138356	AOX1	4.3266	1.75071	4.0794	0.0434139	0.469345		ENSG00000138738	PRDM5	-3.40508	2.05305	4.18154	0.0408713	0.458328
ENSG00000152804	HHEX	4.3266	1.75071	4.0794	0.0434139	0.469345		ENSG00000120708	TGFBI	-3.40381	5.47375	37.9833	7.18436e-10	2.20927e-07
ENSG00000197892	KIF13B	4.3266	1.75071	4.0794	0.0434139	0.469345		ENSG00000105329	TGFB1	-3.39027	1.96805	3.96506	0.0464588	0.479103
ENSG00000243137	PSG4	4.3266	1.75071	4.0794	0.0434139	0.469345		ENSG00000125409	TEKT3	-3.38879	2.48861	5.10356	0.0238807	0.382686
ENSG00000067992	PDK3	4.31766	1.7336	4.048	0.0442286	0.472566		ENSG00000121769	FABP3	-3.35074	9.27909	207.417	6.11431e-47	2.68495e-43
ENSG00000198753	PLXNB3	4.31766	1.7336	4.048	0.0442286	0.472566		ENSG00000142910	TINAGL1	-3.34185	2.45135	4.50228	0.0338542	0.430362
ENSG00000085999	RAD54L	4.31022	1.7876	4.11105	0.0426087	0.466937		ENSG00000162998	FRZB	-3.34104	4.79138	20.7692	5.19195e-06	0.000748398
ENSG00000100605	ITPK1	4.31022	1.7876	4.11105	0.0426087	0.466937		ENSG00000096433	ITPR3	-3.33552	2.44975	4.82228	0.0280982	0.406719
ENSG00000166323	C11orf65	4.31022	1.7876	4.11105	0.0426087	0.466937		ENSG00000129292	PHF20L1	-3.32243	2.56048	5.07272	0.0243091	0.385768
ENSG00000243710	CFAP57	4.31022	1.7876	4.11105	0.0426087	0.466937		ENSG00000146250	PRSS35	-3.32078	2.99584	6.64068	0.00997016	0.269291
ENSG00000172661	WASHC2C	4.30325	3.44875	10.8062	0.00101222	0.0562532		ENSG00000189060	H1-0	-3.31998	3.15884	7.42313	0.00644108	0.211714
ENSG00000198815	FOXJ3	4.30188	2.95771	7.58215	0.00589684	0.201981		ENSG00000099256	PRTFDC1	-3.31656	2.67507	5.05814	0.0245145	0.386166
ENSG00000159714	ZDHHC1	4.30166	1.77201	4.08387	0.0432993	0.469345		ENSG00000284779	ENSG00000284779	-3.3048	2.90009	6.17024	0.0129946	0.299699
ENSG00000184178	SCFD2	4.30166	1.77201	4.08387	0.0432993	0.469345		ENSG00000085382	HACE1	-3.29423	2.0471	3.89705	0.0483761	0.485797
ENSG00000244607	CCDC13	4.30166	1.77201	4.08387	0.0432993	0.469345		ENSG00000078098	FAP	-3.28963	3.00278	6.54337	0.0105302	0.274937
ENSG00000188549	CCDC9B	4.29268	1.75585	4.05506	0.0440441	0.472101		ENSG00000135744	AGT	-3.28174	4.04146	12.4608	0.00041592	0.0304524
ENSG00000088826	SMOX	4.27816	2.96068	7.53253	0.00606144	0.204581		ENSG00000115415	STAT1	-3.27969	3.62699	9.42948	0.00213629	0.101587
ENSG00000100065	CARD10	4.27597	2.97219	7.56834	0.00594218	0.203032		ENSG00000116761	CTH	-3.23463	2.31862	4.33533	0.0373339	0.447342
ENSG00000145349	CAMK2D	4.27357	4.03372	15.2855	9.25324e-05	0.00914617		ENSG00000168528	SERINC2	-3.2154	3.59447	9.05118	0.00262644	0.11762
ENSG00000159167	STC1	4.27229	3.07997	7.80028	0.0052256	0.184469		ENSG00000135953	MFSD9	-3.21255	2.38075	4.53728	0.0331687	0.427823
ENSG00000140876	NUDT7	4.26773	1.70226	3.94981	0.0468815	0.48234		ENSG00000157657	ZNF618	-3.19883	2.33413	4.2221	0.0399055	0.452785
ENSG00000157212	PAXIP1	4.26773	1.70226	3.94981	0.0468815	0.48234		ENSG00000090530	P3H2	-3.19631	2.5411	4.43796	0.0351528	0.437121
ENSG00000103199	ZNF500	4.2556	1.74308	3.99746	0.0455738	0.478128		ENSG00000140577	CRTC3	-3.19344	2.41651	4.51667	0.0335706	0.430362
ENSG00000119139	TJP2	4.2556	1.74308	3.99746	0.0455738	0.478128		ENSG00000134285	FKBP11	-3.18447	4.28919	14.3836	0.000149251	0.0134989
ENSG00000023445	BIRC3	4.24515	1.72602	3.9649	0.0464631	0.479103		ENSG00000122126	OCRL	-3.18034	2.30024	4.28678	0.0384144	0.450873
ENSG00000066777	ARFGEF1	4.24515	1.72602	3.9649	0.0464631	0.479103		ENSG00000104427	ZC2HC1A	-3.1801	3.20193	6.76137	0.00931768	0.261008
ENSG00000092847	AGO1	4.24515	1.72602	3.9649	0.0464631	0.479103		ENSG00000166788	SAAL1	-3.1414	4.24206	13.037	0.000305671	0.0243096
ENSG00000109790	KLHL5	4.24515	1.72602	3.9649	0.0464631	0.479103		ENSG00000183696	UPP1	-3.11065	3.47318	7.51969	0.00610478	0.205543
ENSG00000123473	STIL	4.24515	1.72602	3.9649	0.0464631	0.479103		ENSG00000116157	GPX7	-3.08743	4.15408	12.304	0.000452354	0.0321009
ENSG00000136870	ZNF189	4.24515	1.72602	3.9649	0.0464631	0.479103		ENSG00000154175	ABI3BP	-3.06346	4.65298	16.6297	4.54969e-05	0.00503669
ENSG00000173064	HECTD4	4.24515	1.72602	3.9649	0.0464631	0.479103		ENSG00000142875	PRKACB	-3.01926	2.26607	3.90433	0.0481668	0.485103
ENSG00000182504	CEP97	4.24515	1.72602	3.9649	0.0464631	0.479103		ENSG00000198947	DMD	-3.00023	3.45874	7.59752	0.00584679	0.20119
ENSG00000214944	ARHGEF28	4.24515	1.72602	3.9649	0.0464631	0.479103		ENSG00000076706	MCAM	-2.96868	3.59718	8.16748	0.00426641	0.16253
ENSG00000156299	TIAM1	4.22886	1.74697	3.972	0.0462676	0.479103		ENSG00000140474	ULK3	-2.95997	2.4839	4.21522	0.0400674	0.452985
ENSG00000230202	RPL29P4	4.22637	1.68869	3.88502	0.0487237	0.486567		ENSG00000213398	LCAT	-2.92281	2.43052	4.02173	0.0449226	0.474825
ENSG00000160953	PWWP3A	4.22254	3.09778	7.26741	0.00702383	0.223439		ENSG00000169174	PCSK9	-2.91822	2.70721	4.27708	0.0386344	0.452303
ENSG00000138593	SECISBP2L	4.21792	1.73028	3.93977	0.0471621	0.483071		ENSG00000145362	ANK2	-2.91082	3.23304	6.3282	0.0118861	0.288361
ENSG00000189152	GRAPL	4.21792	1.73028	3.93977	0.0471621	0.483071		ENSG00000141564	RPTOR	-2.85406	2.5337	3.91773	0.0477844	0.484197
ENSG00000267127	ENSG00000267127	4.21792	1.73028	3.93977	0.0471621	0.483071		ENSG00000113597	TRAPPC13	-2.84129	3.42319	6.83642	0.0089342	0.254386
ENSG00000100150	DEPDC5	4.20638	1.71294	3.90527	0.04814	0.485103		ENSG00000153879	CEBPG	-2.82289	3.3383	6.50748	0.0107448	0.275857
ENSG00000132740	IGHMBP2	4.20638	1.71294	3.90527	0.04814	0.485103		ENSG00000213949	ITGA1	-2.81971	3.22353	5.85513	0.0155349	0.324071
ENSG00000069431	ABCC9	4.19167	1.73439	3.91606	0.0478319	0.484197		ENSG00000167535	CACNB3	-2.81406	3.71738	7.98789	0.0047108	0.170204
ENSG00000080839	RBL1	4.19167	1.73439	3.91606	0.0478319	0.484197		ENSG00000144810	COL8A1	-2.79892	5.94031	36.2006	1.79133e-09	4.86048e-07
ENSG00000125740	FOSB	4.19167	1.73439	3.91606	0.0478319	0.484197		ENSG00000162444	RBP7	-2.78173	3.26556	5.93424	0.0148526	0.318317
ENSG00000134716	CYP2J2	4.19167	1.73439	3.91606	0.0478319	0.484197		ENSG00000165699	TSC1	-2.77838	3.01078	5.03007	0.0249149	0.38779
ENSG00000159708	LRRC36	4.19167	1.73439	3.91606	0.0478319	0.484197		ENSG00000244274	DBNDD2	-2.75322	4.8225	16.9383	3.86712e-05	0.00442258
ENSG00000185100	ADSS1	4.19167	1.73439	3.91606	0.0478319	0.484197		ENSG00000198373	WWP2	-2.75224	2.65659	4.0751	0.0435245	0.470173
ENSG00000185252	ZNF74	4.19167	1.73439	3.91606	0.0478319	0.484197		ENSG00000168591	TMUB2	-2.74745	3.46995	6.64969	0.00991988	0.26916
ENSG00000244694	PTCHD4	4.19167	1.73439	3.91606	0.0478319	0.484197		ENSG00000166482	MFAP4	-2.74546	6.32189	45.3563	1.65861e-11	6.95512e-09
ENSG00000006125	AP2B1	4.18479	4.58353	22.9946	1.62882e-06	0.000268329		ENSG00000071282	LMCD1	-2.73328	3.09341	5.10547	0.0238544	0.382686
ENSG00000092148	HECTD1	4.18001	3.23355	7.78026	0.00528383	0.185341		ENSG00000169255	B3GALNT1	-2.72597	2.99021	4.95202	0.0260642	0.397178
ENSG00000067191	CACNB1	4.17964	1.71744	3.88203	0.0488105	0.486567		ENSG00000107796	ACTA2	-2.70869	9.4314	152.142	6.55761e-35	1.29635e-31
ENSG00000083750	RRAGB	4.17964	1.71744	3.88203	0.0488105	0.486567		ENSG00000143207	1	-2.69136	3.13089	5.10571	0.0238511	0.382686
ENSG00000101188	NTSR1	4.17964	1.71744	3.88203	0.0488105	0.486567		ENSG00000109854	HTATIP2	-2.66652	3.08309	4.82889	0.0279908	0.406719
ENSG00000103740	ACSBG1	4.17964	1.71744	3.88203	0.0488105	0.486567		ENSG00000169715	MT1E	-2.65571	5.57611	27.3865	1.67199e-07	3.4025e-05
ENSG00000154065	ANKRD29	4.17964	1.71744	3.88203	0.0488105	0.486567		ENSG00000102893	PHKB	-2.64674	3.49472	6.41509	0.0113182	0.279909
ENSG00000166140	ZFYVE19	4.17964	1.71744	3.88203	0.0488105	0.486567		ENSG00000005810	MYCBP2	-2.63499	3.06593	4.64516	0.0311456	0.416418
ENSG00000185565	LSAMP	4.17964	1.71744	3.88203	0.0488105	0.486567		ENSG00000144233	AMMECR1L	-2.61542	6.15237	37.8934	7.52306e-10	2.26313e-07
ENSG00000107290	SETX	4.16694	1.69981	3.84549	0.0498849	0.491224		ENSG00000204516	MICB	-2.58456	2.96838	4.35477	0.0369101	0.445391
ENSG00000108389	MTMR4	4.16694	1.69981	3.84549	0.0498849	0.491224		ENSG00000130176	CNN1	-2.54865	5.81079	28.3316	1.02613e-07	2.18455e-05
ENSG00000119599	DCAF4	4.16694	1.69981	3.84549	0.0498849	0.491224		ENSG00000166263	STXBP4	-2.5413	2.90943	4.09244	0.0430803	0.469345
ENSG00000159788	RGS12	4.16694	1.69981	3.84549	0.0498849	0.491224		ENSG00000130707	ASS1	-2.537	5.45847	22.3589	2.26718e-06	0.000364806
ENSG00000180875	GREM2	4.16694	1.69981	3.84549	0.0498849	0.491224		ENSG00000135069	PSAT1	-2.50878	5.05261	16.5722	4.68986e-05	0.00515065
ENSG00000146674	IGFBP3	4.13441	6.65708	89.1549	3.7871e-21	4.03122e-18		ENSG00000175106	TVP23C	-2.50426	3.57217	5.76823	0.0163217	0.329663
ENSG00000174227	PIGG	4.10096	2.83423	6.63087	0.0100252	0.269291		ENSG00000111907	TPD52L1	-2.50421	5.45198	21.9027	2.87507e-06	0.000452105
ENSG00000114346	ECT2	4.0444	3.00131	6.85886	0.00882268	0.253849		ENSG00000196154	S100A4	-2.49071	10.9438	198.009	6.78878e-45	1.87886e-41
ENSG00000108823	SGCA	4.02854	2.89523	6.44741	0.0111142	0.278115		ENSG00000140092	FBLN5	-2.42473	5.51946	21.8527	2.95088e-06	0.000453715
ENSG00000146828	SLC12A9	4.02298	3.34418	9.24346	0.00236449	0.109066		ENSG00000255529	POLR2M	-2.41413	3.25001	4.51902	0.0335244	0.430362
ENSG00000184500	PROS1	4.01703	2.46415	5.3973	0.0201716	0.358784		ENSG00000137070	IL11RA	-2.41214	3.85018	6.57274	0.0103578	0.27475
ENSG00000182173	TSEN54	4.00622	2.97132	6.65489	0.00989096	0.268902		ENSG00000140521	POLG	-2.40881	3.81561	6.67657	0.00977138	0.26777
ENSG00000143786	CNIH3	3.99552	2.64375	5.75544	0.016441	0.329663		ENSG00000175183	CSRP2	-2.39337	5.11123	16.203	5.69805e-05	0.00611237
ENSG00000178776	C5orf46	3.9903	2.60355	5.6362	0.0175967	0.339861		ENSG00000168487	BMP1	-2.39029	5.94962	28.2667	1.06109e-07	2.22475e-05
ENSG00000147133	TAF1	3.9862	2.47628	5.35406	0.0206777	0.363446		ENSG00000093009	CDC45	-2.38381	2.9988	3.89981	0.0482964	0.485702
ENSG00000196549	MME	3.98438	5.33898	36.8553	1.28053e-09	3.77022e-07		ENSG00000130309	COLGALT1	-2.35548	4.69845	11.1312	0.000849432	0.0499272
ENSG00000137171	KLC4	3.96461	2.63557	5.66607	0.0172995	0.339052		ENSG00000117751	PPP1R8	-2.33001	3.30164	4.4844	0.03421	0.430362
ENSG00000033170	FUT8	3.96392	4.17159	15.1124	0.000101411	0.00988261		ENSG00000099998	GGT5	-2.31749	3.11293	3.98284	0.0459708	0.479103
ENSG00000197386	HTT	3.93289	3.4517	8.77595	0.00305358	0.130418		ENSG00000110911	SLC11A2	-2.27309	3.4006	4.57097	0.0325225	0.422579
ENSG00000180096	SEPTIN1	3.92658	2.72404	5.86109	0.0154824	0.323634		ENSG00000130714	POMT1	-2.26525	3.61761	5.02262	0.0250222	0.38779
ENSG00000196611	MMP1	3.89795	5.29245	36.6494	1.42312e-09	4.01901e-07		ENSG00000104064	GABPB1	-2.26463	3.45973	4.71781	0.0298561	0.413562
ENSG00000157399	ARSL	3.88774	2.68339	5.6511	0.0174478	0.339581		ENSG00000169439	SDC2	-2.26015	4.93737	12.6477	0.000376351	0.028151
ENSG00000145423	SFRP2	3.88589	3.71416	11.045	0.000889846	0.0513071		ENSG00000166394	CYB5R2	-2.2581	3.142	3.99155	0.0457338	0.47908
ENSG00000135424	ITGA7	3.863	3.50728	9.90753	0.00164691	0.0828724		ENSG00000108821	COL1A1	-2.23921	9.27568	103.443	2.81508e-24	3.24626e-21
ENSG00000197530	MIB2	3.8481	2.68011	5.55212	0.0184618	0.341544		ENSG00000155906	RMND1	-2.23309	3.49708	4.78264	0.0287522	0.408493
ENSG00000163659	TIPARP	3.78925	2.63329	5.28889	0.0214656	0.368386		ENSG00000106733	NMRK1	-2.22776	3.22648	4.01486	0.0451058	0.474825
ENSG00000110344	UBE4A	3.76423	2.61455	5.18815	0.0227452	0.376137		ENSG00000114698	PLSCR4	-2.20129	4.1114	6.73942	0.009433	0.262492
ENSG00000165802	NSMF	3.75789	3.73242	11.0645	0.000880515	0.0513071		ENSG00000197081	IGF2R	-2.20035	3.78076	5.21852	0.0223514	0.373549
ENSG00000137221	TJAP1	3.75583	3.52713	9.6547	0.00188964	0.0911474		ENSG00000246705	H2AJ	-2.19733	6.00801	24.9073	6.03368e-07	0.000111325
ENSG00000136158	SPRY2	3.74781	3.36034	7.72586	0.00544537	0.189806		ENSG00000163453	IGFBP7	-2.19482	7.1665	44.9275	2.06421e-11	8.40132e-09
ENSG00000106976	DNM1	3.72219	3.1339	7.25665	0.00706603	0.224266		ENSG00000069956	MAPK6	-2.19204	3.44442	4.4316	0.0352839	0.437121
ENSG00000104381	GDAP1	3.72114	2.78782	5.39793	0.0201643	0.358784		ENSG00000113721	PDGFRB	-2.17186	3.57573	4.5444	0.033031	0.427579
ENSG00000056972	TRAF3IP2	3.709	4.57389	19.4598	1.02931e-05	0.00142436		ENSG00000185614	INKA1	-2.16574	4.01636	6.0688	0.013762	0.307656
ENSG00000105327	BBC3	3.6931	2.709	4.75217	0.0292655	0.40948		ENSG00000174669	SLC29A2	-2.16294	4.90621	11.9231	0.000554821	0.0369586
ENSG00000164251	F2RL1	3.6703	2.50512	4.7615	0.0291074	0.408648		ENSG00000160613	PCSK7	-2.12919	7.99521	60.1015	9.16197e-15	5.51232e-12
ENSG00000144857	BOC	3.66578	2.74934	5.17121	0.022968	0.376137		ENSG00000148120	AOPEP	-2.1287	3.65391	4.69331	0.0302845	0.416418
ENSG00000080503	SMARCA2	3.66138	2.55958	4.86215	0.0274562	0.404268		ENSG00000117151	CTBS	-2.11784	3.76439	5.12502	0.0235872	0.380862
ENSG00000120875	DUSP4	3.65262	2.7123	5.03258	0.0248788	0.38779		ENSG00000128274	A4GALT	-2.10921	3.29011	3.84269	0.0499683	0.491224
ENSG00000165795	NDRG2	3.64953	2.5191	4.75916	0.029147	0.408648		ENSG00000080845	DLGAP4	-2.10329	3.79957	5.1207	0.0236459	0.380923
ENSG00000117525	F3	3.64632	2.52334	4.76073	0.0291204	0.408648		ENSG00000145191	EIF2B5	-2.10146	3.92016	5.3611	0.0205944	0.363446
ENSG00000120885	CLU	3.64351	7.51212	116.346	4.24793e-27	5.87828e-24		ENSG00000074527	NTN4	-2.09044	3.66079	4.26189	0.0389812	0.452785
ENSG00000137414	FAM8A1	3.63693	2.5357	4.76547	0.0290403	0.408648		ENSG00000157778	PSMG3	-2.05638	4.68044	8.78674	0.00303557	0.130418
ENSG00000157954	WIPI2	3.59467	2.74977	4.64655	0.0311204	0.416418		ENSG00000105281	SLC1A5	-2.05113	5.10642	12.1497	0.000491337	0.0338265
ENSG00000140836	ZFHX3	3.58288	2.48985	4.56924	0.0325554	0.422609		ENSG00000140416	TPM1	-2.0427	9.252	86.725	1.29112e-20	1.27618e-17
ENSG00000078070	MCCC1	3.57985	2.49431	4.57165	0.0325096	0.422579		ENSG00000008517	IL32	-2.04262	4.62344	8.64293	0.00328468	0.136497
ENSG00000101152	DNAJC5	3.57651	2.94908	6.11164	0.0134324	0.304161		ENSG00000166741	NNMT	-2.02805	7.79466	51.9333	5.81491e-13	2.87381e-10
ENSG00000170577	SIX2	3.56618	3.46169	7.51296	0.00612761	0.20581		ENSG00000127511	SIN3B	-2.01092	3.84712	4.50802	0.0337408	0.430362
ENSG00000144357	UBR3	3.56223	2.44416	4.43666	0.0351795	0.437121		ENSG00000111348	ARHGDIB	-2.00238	5.42262	14.7781	0.000121065	0.0114747
ENSG00000025708	TYMP	3.55307	2.69329	4.77772	0.0288344	0.408648		ENSG00000135269	TES	-2.00105	4.43813	6.99924	0.00815673	0.244062
ENSG00000189180	ZNF33A	3.55076	3.65681	9.80764	0.00173879	0.0862415		ENSG00000119280	C1orf198	-1.99737	4.10867	5.58477	0.0181207	0.340648
ENSG00000114999	TTL	3.54977	2.88416	5.83109	0.0157486	0.32437		ENSG00000168542	COL3A1	-1.95493	7.84083	48.7459	2.94645e-12	1.3591e-09
ENSG00000073849	ST6GAL1	3.54802	3.14299	6.19221	0.0128343	0.299655		ENSG00000154096	THY1	-1.94429	5.74336	17.0866	3.57668e-05	0.00415917
ENSG00000138814	PPP3CA	3.54138	3.19801	6.39997	0.011415	0.280072		ENSG00000137331	IER3	-1.94173	4.68954	7.95883	0.00478704	0.172508
ENSG00000130513	GDF15	3.53665	2.45969	4.42209	0.0354811	0.437991		ENSG00000137573	SULF1	-1.94134	5.17275	11.1968	0.000819919	0.0493039
ENSG00000178950	GAK	3.53341	2.97741	6.10002	0.013521	0.304161		ENSG00000146733	PSPH	-1.93436	3.716	4.18773	0.0407223	0.457681
ENSG00000150281	CTF1	3.53078	2.4691	4.42823	0.0353536	0.437121		ENSG00000221968	FADS3	-1.91556	3.78796	4.32867	0.0374801	0.447342
ENSG00000089094	KDM2B	3.52428	2.61353	4.50729	0.0337551	0.430362		ENSG00000164687	FABP5	-1.90704	6.93439	30.9064	2.72019e-08	6.17082e-06
ENSG00000040341	STAU2	3.5189	2.44163	4.34775	0.0370624	0.445973		ENSG00000149257	SERPINH1	-1.90327	8.30774	55.3745	1.01058e-13	5.17943e-11
ENSG00000168890	TMEM150A	3.51411	2.46065	4.38035	0.03636	0.443304		ENSG00000168994	PXDC1	-1.90235	3.88493	4.3858	0.036244	0.44244
ENSG00000144554	FANCD2	3.50551	2.37568	4.19631	0.0405168	0.456506		ENSG00000136153	LMO7	-1.88585	3.77727	4.22181	0.0399122	0.452785
ENSG00000139190	VAMP1	3.48736	2.41905	4.24626	0.0393416	0.452785		ENSG00000092621	PHGDH	-1.88089	7.73633	44.1259	3.10763e-11	1.22867e-08
ENSG00000116198	CEP104	3.47651	2.92169	5.60824	0.0178796	0.339861		ENSG00000186340	THBS2	-1.87844	5.49364	14.155	0.000168519	0.0148848
ENSG00000215154	ENSG00000215154	3.47515	2.33333	4.05641	0.0440088	0.472089		ENSG00000166165	CKB	-1.87466	4.42966	6.16272	0.01305	0.29971
ENSG00000105576	TNPO2	3.47429	2.9418	5.83863	0.0156812	0.32437		ENSG00000124370	MCEE	-1.86807	3.82562	4.15648	0.0414802	0.461047
ENSG00000143919	CAMKMT	3.47019	2.91722	5.74832	0.0165077	0.330107		ENSG00000160200	CBS	-1.83713	4.27757	5.48787	0.0191524	0.35007
ENSG00000132466	ANKRD17	3.43354	2.4076	4.1317	0.0420917	0.464486		ENSG00000157613	CREB3L1	-1.8327	4.65053	7.09709	0.00772315	0.236246
ENSG00000259045	MTCO1P2	3.42497	2.28988	3.88834	0.0486274	0.486567		ENSG00000100749	VRK1	-1.82932	4.9503	9.13192	0.00251303	0.114017
ENSG00000107829	FBXW4	3.42078	2.52214	4.1375	0.0419478	0.463432		ENSG00000116815	CD58	-1.82312	3.87833	4.11775	0.0424402	0.466937
ENSG00000178585	CTNNBIP1	3.42013	2.60079	4.28978	0.0383466	0.450459		ENSG00000112759	SLC29A1	-1.80694	4.47497	6.27148	0.0122725	0.293311
ENSG00000165282	PIGO	3.39179	3.0818	6.2789	0.0122213	0.293099		ENSG00000100372	SLC25A17	-1.80456	4.25311	4.96452	0.0258765	0.395667
ENSG00000057294	PKP2	3.3884	2.74121	4.22152	0.039919	0.452785		ENSG00000177951	BET1L	-1.79404	5.38559	11.9754	0.000539495	0.0365957
ENSG00000167384	ZNF180	3.38729	2.36419	3.97042	0.046311	0.479103		ENSG00000176046	NUPR1	-1.78991	7.47158	34.8662	3.55204e-09	9.45253e-07
ENSG00000112378	PERP	3.36283	3.21243	6.76528	0.00929731	0.260966		ENSG00000187193	MT1X	-1.78579	4.92415	8.39669	0.00376052	0.149039
ENSG00000075407	ZNF37A	3.34749	2.35182	3.87743	0.0489444	0.48691		ENSG00000068028	RASSF1	-1.76309	4.30343	4.84572	0.027719	0.406154
ENSG00000117691	NENF	3.33568	3.19658	6.61608	0.0101088	0.270572		ENSG00000211455	STK38L	-1.75848	3.84205	3.86295	0.0493686	0.490778
ENSG00000114982	KANSL3	3.32666	2.55273	4.02423	0.0448559	0.474825		ENSG00000186866	POFUT2	-1.75291	4.39662	5.40584	0.0200731	0.357953
ENSG00000005889	ZFX	3.31059	2.54463	3.97989	0.0460514	0.479103		ENSG00000075420	FNDC3B	-1.74635	5.38442	11.1907	0.000822631	0.0493039
ENSG00000106443	PHF14	3.3063	2.73475	4.80803	0.0283315	0.4075		ENSG00000167123	CERCAM	-1.71671	4.98351	8.0834	0.0044689	0.167137
ENSG00000137821	LRRC49	3.25295	3.54617	7.9129	0.00491009	0.175118		ENSG00000182199	SHMT2	-1.70301	5.95662	15.8444	6.88574e-05	0.00711081
ENSG00000116641	DOCK7	3.24647	2.77804	4.80664	0.0283545	0.4075		ENSG00000144741	SLC25A26	-1.69462	4.62451	6.17454	0.0129631	0.299699
ENSG00000088970	KIZ	3.22842	2.92493	5.30431	0.0212765	0.36757		ENSG00000255339	ENSG00000255339	-1.6856	4.50204	5.17088	0.0229724	0.376137
ENSG00000111206	FOXM1	3.20954	4.0208	10.8303	0.00099917	0.0557521		ENSG00000127452	FBXL12	-1.66514	4.06098	3.91027	0.0479969	0.484816
ENSG00000151789	ZNF385D	3.20273	2.91559	4.93095	0.0263838	0.398264		ENSG00000100600	LGMN	-1.64813	4.46456	5.0791	0.0242199	0.385235
ENSG00000112290	WASF1	3.20105	3.44136	6.54877	0.0104983	0.274937		ENSG00000105825	TFPI2	-1.64519	6.13117	15.8238	6.96112e-05	0.0071354
ENSG00000164237	CMBL	3.19639	2.68779	4.44837	0.0349391	0.437023		ENSG00000134480	CCNH	-1.64473	5.47922	10.5054	0.00119095	0.0638776
ENSG00000012232	EXTL3	3.16626	3.85741	9.38237	0.00219188	0.103839		ENSG00000175197	DDIT3	-1.64416	4.41018	4.62339	0.0315432	0.418098
ENSG00000114062	UBE3A	3.15589	3.21147	5.32224	0.0210586	0.365174		ENSG00000187840	EIF4EBP1	-1.63205	6.93197	23.0837	1.55508e-06	0.000259268
ENSG00000205683	DPF3	3.14896	5.1175	21.8564	2.9453e-06	0.000453715		ENSG00000137831	UACA	-1.63069	4.61057	5.4234	0.0198722	0.356574
ENSG00000145604	SKP2	3.13291	3.55349	7.11188	0.00765971	0.235933		ENSG00000117054	ACADM	-1.63035	4.75675	5.96757	0.0145745	0.31562
ENSG00000166949	SMAD3	3.10694	4.3603	12.9069	0.000327648	0.0250497		ENSG00000117318	ID3	-1.62338	5.61055	11.2375	0.000802131	0.0491145
ENSG00000136478	TEX2	3.10122	3.11386	4.84312	0.0277607	0.406154		ENSG00000119414	PPP6C	-1.62108	4.74562	6.04464	0.0139516	0.308407
ENSG00000125965	GDF5	3.08815	4.59135	14.071	0.000176221	0.0154338		ENSG00000006652	IFRD1	-1.6163	4.96374	6.68349	0.00973353	0.26777
ENSG00000134184	GSTM1	3.07977	3.01858	5.21862	0.02235	0.373549		ENSG00000135480	KRT7	-1.60769	4.27719	4.19405	0.0405707	0.456506
ENSG00000101782	RIOK3	3.07192	2.67036	4.14804	0.0416874	0.462236		ENSG00000003436	TFPI	-1.59638	5.8179	12.5742	0.000391425	0.0290657
ENSG00000093010	COMT	3.05884	5.62967	32.8521	9.99565e-09	2.51491e-06		ENSG00000071553	ATP6AP1	-1.58465	6.47083	17.8161	2.43706e-05	0.00301107
ENSG00000124786	SLC35B3	3.04472	4.55981	13.9227	0.000190674	0.0163885		ENSG00000204262	COL5A2	-1.57897	5.52953	10.0069	0.00156035	0.079971
ENSG00000156265	MAP3K7CL	3.03496	3.70759	8.00529	0.00466576	0.169372		ENSG00000073712	FERMT2	-1.5753	4.44602	4.74891	0.0293211	0.409716
ENSG00000173801	JUP	3.0212	4.65202	15.3844	8.78151e-05	0.00874234		ENSG00000189129	PLAC9	-1.56328	7.76028	31.0218	2.56325e-08	5.91172e-06
ENSG00000144218	AFF3	3.01654	2.80943	4.23475	0.0396092	0.452785		ENSG00000168938	PPIC	-1.52815	4.56642	4.68187	0.0304868	0.416418
ENSG00000013297	CLDN11	2.99869	2.89813	4.66489	0.0307897	0.416418		ENSG00000175274	TP53I11	-1.52473	6.5286	17.1062	3.53985e-05	0.00415122
ENSG00000163428	LRRC58	2.99567	2.91579	4.1369	0.0419627	0.463432		ENSG00000154734	ADAMTS1	-1.51478	4.93293	5.84165	0.0156543	0.32437
ENSG00000174891	RSRC1	2.99179	3.93802	9.11869	0.00253126	0.114096		ENSG00000185201	IFITM2	-1.50874	10.4784	68.8763	1.07172e-16	7.0621e-14
ENSG00000007384	RHBDF1	2.98972	3.34117	6.12362	0.0133417	0.303655
ENSG00000020129	NCDN	2.98523	2.79981	4.14344	0.0418008	0.462752
ENSG00000173153	ESRRA	2.98332	3.39073	6.32375	0.0119159	0.288361
ENSG00000172432	GTPBP2	2.9579	3.19788	5.61804	0.0177799	0.339861
ENSG00000139496	NUP58	2.95305	2.72825	3.89814	0.0483446	0.485797
ENSG00000136874	STX17	2.9499	3.16087	5.44971	0.0195751	0.355798
ENSG00000205336	ADGRG1	2.92013	3.6483	6.82554	0.00898877	0.254719
ENSG00000221923	ZNF880	2.89724	2.8398	4.27794	0.0386147	0.452303
ENSG00000197563	PIGN	2.87205	3.02514	4.57552	0.0324362	0.42225
ENSG00000153201	RANBP2	2.86539	3.52269	6.69955	0.00964625	0.26697
ENSG00000173852	DPY19L1	2.80773	3.33897	5.23975	0.0220802	0.371006
ENSG00000172366	MCRIP2	2.80254	3.00961	3.85507	0.0496009	0.491224
ENSG00000172009	THOP1	2.78991	3.72019	7.17487	0.00739536	0.230274
ENSG00000173221	GLRX	2.78813	7.40784	73.7579	9.05633e-18	7.83259e-15
ENSG00000104365	IKBKB	2.77656	3.05666	4.62931	0.0314345	0.417457
ENSG00000104613	INTS10	2.76459	3.22449	5.17954	0.0228582	0.376137
ENSG00000173581	CCDC106	2.76153	3.0614	4.60708	0.0318446	0.418431
ENSG00000163798	SLC4A1AP	2.76035	2.80846	3.90767	0.0480713	0.485103
ENSG00000151239	TWF1	2.75193	3.5138	6.23523	0.0125262	0.29732
ENSG00000170632	ARMC10	2.74241	3.13469	4.66173	0.0308465	0.416418
ENSG00000115461	IGFBP5	2.71742	5.57041	26.1011	3.25077e-07	6.2478e-05
ENSG00000292372	WASH6P	2.70592	2.92688	3.94208	0.0470974	0.483071
ENSG00000181541	MAB21L2	2.68261	3.84128	6.9567	0.00835294	0.246983
ENSG00000171867	PRNP	2.67151	5.94729	32.4128	1.25292e-08	3.04173e-06
ENSG00000198722	UNC13B	2.66095	3.13953	4.59865	0.0320014	0.419352
ENSG00000152894	PTPRK	2.63886	3.29103	5.04724	0.0246691	0.386166
ENSG00000107960	1	2.63772	3.62134	5.8299	0.0157592	0.32437
ENSG00000240342	RPS2P5	2.63681	3.59925	6.09471	0.0135617	0.304161
ENSG00000140262	TCF12	2.61483	3.12661	4.06217	0.043859	0.47201
ENSG00000185022	MAFF	2.59658	3.07273	4.21939	0.0399692	0.452785
ENSG00000140939	NOL3	2.5957	3.01354	3.92376	0.0476132	0.484197
ENSG00000138768	USO1	2.59324	3.50232	5.62895	0.0176696	0.339861
ENSG00000141510	TP53	2.54268	3.75435	5.64619	0.0174967	0.339861
ENSG00000048828	FAM120A	2.5399	3.16991	4.36059	0.0367842	0.445337
ENSG00000213221	DNLZ	2.53093	3.53669	5.26573	0.021753	0.369656
ENSG00000179134	SAMD4B	2.50081	3.19652	3.97589	0.0461611	0.479103
ENSG00000128656	CHN1	2.49955	4.17345	7.48875	0.00621055	0.206095
ENSG00000163513	TGFBR2	2.48967	3.91805	6.56825	0.010384	0.27475
ENSG00000134324	LPIN1	2.48727	3.9009	6.74162	0.00942141	0.262492
ENSG00000010626	LRRC23	2.46449	4.07473	7.24478	0.00711289	0.225236
ENSG00000119707	RBM25	2.45442	3.48647	5.15362	0.0232017	0.37728
ENSG00000197223	C1D	2.45168	4.98753	13.5047	0.000238195	0.0200985
ENSG00000173559	NABP1	2.43865	4.75519	11.7042	0.000624046	0.0409268
ENSG00000059804	SLC2A3	2.42965	3.35625	4.66303	0.030823	0.416418
ENSG00000138434	ITPRID2	2.42735	3.62835	5.07451	0.024284	0.385768
ENSG00000128284	APOL3	2.42053	3.31273	4.35444	0.0369171	0.445391
ENSG00000122861	PLAU	2.41902	6.27729	32.6631	1.10159e-08	2.72212e-06
ENSG00000116747	RO60	2.40916	3.54056	4.84229	0.0277741	0.406154
ENSG00000158747	NBL1	2.40163	5.87491	25.4953	4.44865e-07	8.43294e-05
ENSG00000150977	RILPL2	2.39759	3.4862	4.60571	0.0318701	0.418431
ENSG00000137501	SYTL2	2.38982	3.89997	6.18178	0.0129102	0.299655
ENSG00000235508	RPS2P7	2.37804	3.59628	5.00976	0.0252087	0.388291
ENSG00000171345	KRT19	2.35902	8.07641	71.845	2.38421e-17	1.83293e-14
ENSG00000264343	NOTCH2NLA	2.35316	4.20378	7.54566	0.00601742	0.203857
ENSG00000077942	FBLN1	2.35234	4.78093	11.1917	0.00082218	0.0493039
ENSG00000164008	C1orf50	2.34719	4.8528	11.7565	0.000606769	0.0399832
ENSG00000149090	PAMR1	2.34383	3.29881	4.23935	0.039502	0.452785
ENSG00000174775	HRAS	2.34269	4.956	12.9305	0.000323554	0.0250497
ENSG00000123094	RASSF8	2.29276	4.68511	10.5852	0.00114066	0.0616578
ENSG00000137463	MGARP	2.28831	3.55943	4.74136	0.02945	0.409989
ENSG00000198959	TGM2	2.2691	5.28948	14.8553	0.000116214	0.0110909
ENSG00000125875	TBC1D20	2.26352	3.3581	4.16284	0.0413248	0.459689
ENSG00000289701	ENSG00000289701	2.26205	3.34891	3.87906	0.0488969	0.486788
ENSG00000262814	MRPL12	2.26035	4.85067	11.4348	0.000721329	0.0453706
ENSG00000134905	CARS2	2.24083	3.45143	3.97345	0.0462278	0.479103
ENSG00000147509	RGS20	2.22419	3.87698	5.43821	0.0197045	0.356517
ENSG00000095002	MSH2	2.22064	3.82385	5.01519	0.0251298	0.38779
ENSG00000178719	GRINA	2.2151	4.15231	6.54354	0.0105292	0.274937
ENSG00000079805	DNM2	2.20685	4.5693	8.52935	0.00349605	0.142289
ENSG00000154027	AK5	2.19135	3.47131	4.10211	0.0428346	0.467696
ENSG00000172046	USP19	2.18903	3.44153	4.10127	0.0428558	0.467696
ENSG00000181523	SGSH	2.17622	3.50717	4.2416	0.0394497	0.452785
ENSG00000130726	TRIM28	2.16908	3.96001	5.72952	0.0166853	0.332218
ENSG00000124762	CDKN1A	2.16772	7.13519	38.284	6.15893e-10	1.93698e-07
ENSG00000063854	HAGH	2.14885	5.2354	13.4674	0.000242977	0.0202549
ENSG00000071889	FAM3A	2.14034	3.85043	5.09903	0.0239431	0.382686
ENSG00000051128	HOMER3	2.13178	4.17646	5.82548	0.0157989	0.32437
ENSG00000103051	COG4	2.10138	3.91304	5.26939	0.0217074	0.369656
ENSG00000105287	PRKD2	2.07846	3.76089	4.49957	0.0339078	0.430362
ENSG00000141385	AFG3L2	2.07494	4.36348	6.85371	0.00884815	0.253849
ENSG00000168056	LTBP3	2.07315	3.73137	4.32576	0.0375442	0.447491
ENSG00000071054	MAP4K4	2.06828	5.05618	11.2948	0.000777767	0.0478344
ENSG00000198744	MTCO3P12	2.06654	5.212	12.1855	0.000481993	0.0337429
ENSG00000163608	NEPRO	2.06079	3.67288	4.15221	0.0415849	0.46147
ENSG00000072195	SPEG	2.0601	4.06012	5.49899	0.019031	0.348809
ENSG00000139289	PHLDA1	2.05916	5.81134	18.7006	1.53201e-05	0.00203846
ENSG00000116729	WLS	2.05261	4.45583	6.98652	0.00821492	0.244996
ENSG00000126005	MMP24OS	2.02608	4.11659	5.33038	0.0209605	0.363929
ENSG00000105419	MEIS3	2.01819	4.11046	5.60278	0.0179354	0.340294
ENSG00000239382	ALKBH6	2.01349	3.77897	4.2568	0.0390981	0.452785
ENSG00000196776	CD47	2.00985	5.26714	12.7662	0.000353242	0.0265661
ENSG00000130005	GAMT	1.98571	4.02196	4.85475	0.0275743	0.405497
ENSG00000130066	SAT1	1.97766	6.02913	20.7845	5.15081e-06	0.000748398
ENSG00000124140	SLC12A5	1.95821	3.67425	3.84836	0.0497996	0.491224
ENSG00000117640	MTFR1L	1.9493	4.04523	5.03307	0.0248717	0.38779
ENSG00000127955	GNAI1	1.94151	4.7083	7.80355	0.00521615	0.184469
ENSG00000018408	WWTR1	1.94125	3.99223	4.58115	0.0323299	0.421263
ENSG00000175600	SUGCT	1.93803	4.744	8.0191	0.00463032	0.169062
ENSG00000115738	ID2	1.93739	3.7745	3.92402	0.047606	0.484197
ENSG00000146054	TRIM7	1.90954	3.92706	4.35294	0.0369496	0.445391
ENSG00000119326	CTNNAL1	1.8937	4.28794	5.05776	0.0245198	0.386166
ENSG00000033100	CHPF2	1.88996	3.77241	3.85063	0.0497324	0.491224
ENSG00000197912	SPG7	1.86924	3.87702	4.20783	0.0402425	0.453944
ENSG00000182518	FAM104B	1.86751	5.18128	10.2107	0.00139706	0.0729527
ENSG00000170421	KRT8	1.8506	7.56996	38.8758	4.54897e-10	1.46392e-07
ENSG00000026508	CD44	1.84855	7.76863	41.4724	1.20524e-10	4.16952e-08
ENSG00000141027	NCOR1	1.83391	4.13524	4.71009	0.0299903	0.414271
ENSG00000104332	SFRP1	1.83128	5.89755	15.2011	9.67618e-05	0.00949639
ENSG00000131435	PDLIM4	1.82848	4.63811	6.48728	0.0108676	0.277459
ENSG00000198925	ATG9A	1.82436	4.20531	4.68452	0.0304398	0.416418
ENSG00000100284	TOM1	1.82405	4.41857	5.58272	0.0181419	0.340648
ENSG00000077348	EXOSC5	1.8201	4.25306	4.65946	0.0308872	0.416418
ENSG00000223551	TMSB4XP4	1.81775	6.71892	24.7989	6.38243e-07	0.000114701
ENSG00000108219	TSPAN14	1.80835	4.50464	5.91959	0.0149766	0.318317
ENSG00000103876	FAH	1.77277	4.72855	7.08585	0.00777174	0.236884
ENSG00000262902	MTCO1P40	1.76604	4.09372	4.11258	0.0425702	0.466937
ENSG00000133110	POSTN	1.76337	6.00283	16.3289	5.33184e-05	0.00576421
ENSG00000139636	LMBR1L	1.76244	4.15736	4.40125	0.0359171	0.440822
ENSG00000064961	HMG20B	1.75538	4.19822	4.502	0.0338597	0.430362
ENSG00000275700	AATF	1.7445	4.31608	4.81679	0.028188	0.4075
ENSG00000136877	FPGS	1.735	4.30742	4.84562	0.0277206	0.406154
ENSG00000240344	PPIL3	1.69908	5.06709	7.95145	0.00480658	0.172762
ENSG00000171130	ATP6V0E2	1.69675	4.5701	5.76508	0.016351	0.329663
ENSG00000242265	PEG10	1.69607	6.79989	21.5404	3.47248e-06	0.000522306
ENSG00000146540	C7orf50	1.69296	5.34584	9.73878	0.00180514	0.0885797
ENSG00000116353	MECR	1.69178	4.08396	3.85128	0.049713	0.491224
ENSG00000005007	UPF1	1.6907	4.35164	4.63515	0.0313276	0.417457
ENSG00000111341	MGP	1.68799	8.64079	48.3007	3.69655e-12	1.65009e-09
ENSG00000140564	FURIN	1.68245	4.1852	3.97063	0.0463053	0.479103
ENSG00000106546	AHR	1.68243	4.38316	4.41686	0.03559	0.438943
ENSG00000130305	NSUN5	1.66244	4.27775	4.18646	0.0407528	0.457681
ENSG00000115963	RND3	1.65294	4.44205	4.58528	0.0322521	0.420646
ENSG00000128928	IVD	1.64417	4.17621	3.85762	0.0495256	0.491224
ENSG00000095794	CREM	1.63797	4.49663	4.81304	0.0282494	0.4075
ENSG00000167779	IGFBP6	1.63563	7.53047	29.8258	4.74683e-08	1.04264e-05
ENSG00000131446	MGAT1	1.63311	4.77038	5.95496	0.014679	0.316893
ENSG00000171862	PTEN	1.63153	4.28691	4.10912	0.0426574	0.466937
ENSG00000247627	MTND4P12	1.63039	5.42157	9.5467	0.00200408	0.0959603
ENSG00000103187	COTL1	1.59659	5.75747	11.1791	0.000827799	0.0493753
ENSG00000112977	DAP	1.57775	5.30867	8.121	0.00437717	0.165044
ENSG00000144136	SLC20A1	1.56949	5.4494	9.08429	0.00257931	0.115885
ENSG00000164305	CASP3	1.56797	5.25802	8.0015	0.00467553	0.169372
ENSG00000243989	ACY1	1.56755	4.55621	4.7331	0.0295917	0.411548
ENSG00000175416	CLTB	1.56225	5.08594	7.09463	0.00773375	0.236246
ENSG00000119801	YPEL5	1.55937	5.80089	11.3349	0.000761137	0.0470206
ENSG00000100412	ACO2	1.55721	5.10389	7.05658	0.00789971	0.239204
ENSG00000182916	TCEAL7	1.5519	4.38867	3.97591	0.0461605	0.479103
ENSG00000137074	APTX	1.55055	5.56257	9.83373	0.0017143	0.0856407
ENSG00000042493	CAPG	1.54958	6.57717	16.8416	4.06919e-05	0.00461553
ENSG00000130520	4	1.54782	5.7526	10.5502	0.00116243	0.0625902
ENSG00000273173	SNURF	1.54323	4.49746	4.40636	0.0358098	0.440822
ENSG00000130640	TUBGCP2	1.5376	4.65928	5.05893	0.0245032	0.386166
ENSG00000184831	APOO	1.52947	4.72527	4.94717	0.0261374	0.397178
ENSG00000132153	DHX30	1.52379	4.40821	4.06661	0.0437438	0.47201
ENSG00000137309	HMGA1	1.5106	8.76612	40.7091	1.78053e-10	5.86641e-08
ENSG00000156113	KCNMA1	1.50035	4.76163	4.90242	0.0268232	0.398764
ENSG00000213366	GSTM2	1.50031	4.89418	5.80937	0.0159443	0.325904
